# Supplementary material for: The effects of olanzapine on genome-wide DNA methylation in the hippocampus and cerebellum
Source: Clin Epigenetics. 2014 Jan 2;6(1):1. doi: 10.1186/1868-7083-6-1 (PMC3895844; doi:10.1186/1868-7083-6-1)
Supplement: Additional file 2: Table S1A — Genes with increased methylation in the hippocampus as a result of olanzapine treatment. [file 1868-7083-6-1-S2.xls]

## Sheet: Table S1A
Table S1A. List of genes that showed an increase in methylation as a result of
Olanzapine treatment, in hippocampus.
GeneName	Accession	EH_CH	Chromosome	Strand	TSS	TTS
Deadc1	NM_001115028	1	chr1	+	8358163	8372650
Heca	NM_001107514	1	chr1	-	12947642	12933860
Rps12	NM_031709	1	chr1	+	22265325	22267482
Rnf217	NM_001106204	1	chr1	+	26630932	26723874
Zdhhc11	NM_001039342	1	chr1	-	30133646	30102540
Tert	NM_053423	1	chr1	-	30465942	30445179
Ppp1r14c	NM_133425	1	chr1	+	34004771	34118093
Rmnd1	NM_001040128	1	chr1	-	35132050	35114370
Esr1	NM_012689	1	chr1	+	35523679	35759881
C1H6orf35	NM_001144860	1	chr1	-	40420780	40394004
Fndc1	NM_001038615	1	chr1	+	41522018	41583357
Slc22a1	NM_012697	1	chr1	+	42351238	42378295
Slc22a2	NM_031584	1	chr1	-	42442837	42395675
Brp44l	NM_133561	1	chr1	-	47089344	47077722
LOC100125364	NM_001103356	1	chr1	+	53872493	53874678
Leng1	NM_001106218	1	chr1	+	63864910	63869843
Prpf31	NM_001106219	1	chr1	-	63900490	63888814
Tfpt	NM_138870	1	chr1	+	63901367	63910301
Olr3	NM_001000110	1	chr1	+	65743106	65744060
Cdc42ep5	NM_001108469	1	chr1	+	69449411	69449936
Chmp2a	NM_001108906	1	chr1	+	72889348	72891734
Napa	NM_080585	1	chr1	+	76438615	76457212
Kptn	NM_001107457	1	chr1	+	76460103	76460898
Slc1a5	NM_175758	1	chr1	+	77111081	77125166
Calm3	NM_012518	1	chr1	-	77252717	77245608
Ccdc8	NM_001009533	1	chr1	+	77334503	77337832
Psg16	NM_001025679	1	chr1	+	77471003	77487104
Snrpd2	NM_001109399	1	chr1	+	78509141	78511992
Klc3	NM_138520	1	chr1	-	78756123	78751366
Ckm	NM_012530	1	chr1	+	78762201	78772681
Lrrc68	NM_001107482	1	chr1	-	78886489	78884410
Clptm1	NM_001106232	1	chr1	-	78970676	78938916
Plaur	NM_017350	1	chr1	+	79708645	79712936
Plaur	NM_134352	1	chr1	+	79708647	79712936
Ethe1	NM_001106234	1	chr1	+	79875628	79890681
Lypd3	NM_021759	1	chr1	+	79917951	79922402
Numbl	NM_001033888	1	chr1	+	82333803	82356657
Dll3	NM_053666	1	chr1	-	83381219	83373481
Med29	NM_001106237	1	chr1	-	83500924	83495519
Paf1	NM_001024898	1	chr1	+	83501212	83506791
Nccrp1	NM_001134506	1	chr1	-	83657968	83654276
Map4k1	NM_001106243	1	chr1	+	84094588	84116015
RGD1303117	NM_001198584	1	chr1	-	84289138	84285592
Kcnk6	NM_053806	1	chr1	-	84367910	84359737
Aplp1	NM_001100802	1	chr1	-	85399328	85390224
Prodh2	NM_001038588	1	chr1	+	85546013	85559530
Lsr	NM_032616	1	chr1	-	86009382	85993857
Nudt19	NM_001004258	1	chr1	-	88092526	88080929
Tshz3	NM_001107506	1	chr1	+	89163877	89236299
Klk6	NM_019175	1	chr1	+	94254349	94261500
Vrk3	NM_001005561	1	chr1	+	95231169	95258494
Ruvbl2	NM_001025405	1	chr1	-	95906885	95894028
Gys1	NM_001109615	1	chr1	+	95907457	95928150
Ppp1r15a	NM_133546	1	chr1	-	95997080	95994022
Plekha4	NM_199101	1	chr1	+	96000019	96024447
Cyth2	NM_053911	1	chr1	-	96291450	96284657
Prmt3	NM_053557	1	chr1	+	99581942	99668604
Sels	NM_173120	1	chr1	+	120509099	120518867
Hapln3	NM_001008559	1	chr1	-	134859702	134851845
Abhd2	NM_001106275	1	chr1	+	135025143	135111792
Mir9-3	NR_031812	1	chr1	+	135254132	135254222
Mir3597-3	NR_037346	1	chr1	-	135254236	135254121
Rhcg	NM_183053	1	chr1	-	135386461	135361417
Mesp1	NM_001107531	1	chr1	-	135573295	135571776
Wdr73	NM_001107525	1	chr1	-	137096492	137088346
Nmb	NM_001109149	1	chr1	-	137100207	137097462
Slc28a1	NM_053863	1	chr1	+	137323994	137365983
Mesdc1	NM_001013149	1	chr1	-	140159377	140157357
Omp	NM_012616	1	chr1	-	155389185	155388634
Serpinh1	NM_017173	1	chr1	-	156674211	156666913
Fchsd2	NM_001107539	1	chr1	+	158548829	158782422
Phox2a	NM_053869	1	chr1	+	159273523	159277731
Il18bp	NM_053374	1	chr1	-	159473288	159471808
Olr130	NM_001001272	1	chr1	-	161687928	161687004
RGD1562433	NM_001077678	1	chr1	-	161964014	161962137
Prkcdbp	NM_134449	1	chr1	-	163214511	163212921
Apbb1	NM_080478	1	chr1	-	163299333	163282917
Ipo7	NM_001107545	1	chr1	+	167658311	167698113
Calcb	NM_138513	1	chr1	+	172777346	172781003
Cp110	NM_001108501	1	chr1	+	176932476	176961863
Eef2k	NM_012947	1	chr1	+	179712403	179754345
Polr3e	NM_001108503	1	chr1	+	179767636	179795760
Plk1	NM_017100	1	chr1	+	181002813	181012741
Gtf3c1	NM_133541	1	chr1	-	184768055	184701885
Ppp4c	NM_134359	1	chr1	-	185967851	185961285
Kif22	NM_001009645	1	chr1	-	186293437	186205161
Zg16	NM_134409	1	chr1	-	186303164	186300806
Orai3	NM_001014024	1	chr1	+	187054513	187059373
Stx1b	NM_012700	1	chr1	-	187108481	187092013
Stx4	NM_031125	1	chr1	+	187125846	187132932
Myst1	NM_001017378	1	chr1	+	187198681	187210962
Bag3	NM_001011936	1	chr1	+	187781146	187804835
Sec23ip	NM_001134859	1	chr1	+	187999549	188042408
Hmx2	NM_001106303	1	chr1	+	191117642	191125304
Ctbp2	NM_053335	1	chr1	-	192492935	192463614
Ppp2r2d	NM_144746	1	chr1	+	198640770	198674758
Dpysl4	NM_012933	1	chr1	+	198866033	198881902
Bet1l	NM_019368	1	chr1	-	201013527	201010733
Ric8a	NM_001100520	1	chr1	+	201014482	201020790
Cox8b	NM_012786	1	chr1	-	201058769	201057313
RGD1307439	NM_001127540	1	chr1	-	201408471	201404426
Rassf7	NM_001106317	1	chr1	+	201411161	201413083
Slc25a22	NM_001014027	1	chr1	-	201625537	201617688
Ctsd	NM_134334	1	chr1	-	202631545	202619668
Mrpl23	NM_022529	1	chr1	+	202780064	202787834
Mir675	NR_032754	1	chr1	-	202824585	202824501
H19	NR_027324	1	chr1	-	202825601	202822924
Th	NM_012740	1	chr1	-	203171506	203164252
Kcnq1	NM_032073	1	chr1	+	203383400	203803687
Cdkn1c	NM_001033758	1	chr1	-	203837843	203835214
Cdkn1c	NM_182735	1	chr1	-	203837844	203835214
Chka	NM_017127	1	chr1	+	206368962	206418526
Ndufv1	NM_001006972	1	chr1	-	206595056	206590022
Ssh3	NM_001012217	1	chr1	-	206856178	206848014
Lrfn4	NM_001109508	1	chr1	-	207206217	207202924
Tmem151a	NM_001107570	1	chr1	-	207705638	207703693
Yif1	NM_172017	1	chr1	+	207711276	207715338
Rab1b	NM_001109979	1	chr1	-	207727458	207720770
Sart1	NM_031596	1	chr1	-	208035281	208026618
Drap1	NM_001077668	1	chr1	-	208070556	208067916
Map3k11	NM_001013150	1	chr1	+	208312954	208326288
Ehbp1l1	NM_001129997	1	chr1	-	208353711	208331749
Ehbp1l1	NM_001025117	1	chr1	-	208353714	208331747
Sssca1	NM_001109537	1	chr1	-	208358909	208357125
Arl2	NM_031711	1	chr1	-	208921401	208909457
Ppp1r14b	NM_172045	1	chr1	+	209648656	209650767
Rtn3	NM_001009953	1	chr1	-	210165970	210110634
Rtn3	NM_080909	1	chr1	-	210166035	210109533
B3gat3	NM_001128184	1	chr1	+	211597623	211604142
Eef1g	NM_001004223	1	chr1	+	211640953	211651560
Incenp	NM_001106335	1	chr1	-	212352859	212326515
Rab3il1	NM_134411	1	chr1	+	212474635	212482280
Stx3	NM_031124	1	chr1	-	214597396	214554520
Patl1	NM_001108520	1	chr1	+	214755169	214787272
Olr367	NM_001001047	1	chr1	+	216617573	216618509
Smc5	NM_001106357	1	chr1	-	226566143	226494136
March5	NM_001106372	1	chr1	+	241475393	241495500
Loxl4	NM_001107592	1	chr1	+	248269248	248287588
Dhdpsl	NM_001106355	1	chr1	-	248806403	248779288
Lbx1	NM_001047108	1	chr1	-	250402902	250401084
RGD1307648	NM_001013905	1	chr1	+	250726986	250746863
Kcnip2	NM_001033961	1	chr1	-	251032402	251008675
Nfkb2	NM_001008349	1	chr1	+	251521558	251527815
Psd	NM_134370	1	chr1	-	251542740	251527889
Trim8	NM_001128083	1	chr1	+	251724889	251739787
Gpam	NM_017274	1	chr1	-	261431434	261370263
Pdzd8	NM_001107446	1	chr1	-	265883170	265825443
Rab11fip2	NM_001107447	1	chr1	-	266497576	266461751
Prlhr	NM_139193	1	chr1	-	267070067	267068379
RGD1305733	NM_001014114	1	chr10	+	72758	187515
Socs1	NM_145879	1	chr10	+	4819970	4820609
Carhsp1	NM_152790	1	chr10	+	6986582	7000181
Pmm2	NM_001106973	1	chr10	-	7022517	7001339
Tmem186	NM_001025756	1	chr10	+	7022561	7025880
RGD1563547	NM_001108266	1	chr10	-	10689937	10688459
LOC360479	NM_001014115	1	chr10	-	10731871	10718514
Tmprss8	NM_199371	1	chr10	-	13229742	13226052
Hs3st6	NM_001109450	1	chr10	+	14010050	14016095
LOC685099	NM_001115033	1	chr10	+	14061838	14093132
Clcn7	NM_031568	1	chr10	+	14379802	14403898
Gng13	NM_001135918	1	chr10	+	14986318	14988223
Wfikkn1	NM_001129776	1	chr10	-	15144154	15141825
Rab40c	NM_182675	1	chr10	-	15181653	15147860
Mpg	NM_012601	1	chr10	-	15649561	15643333
Rhbdf1	NM_001030034	1	chr10	+	15653947	15666851
Stc2	NM_022230	1	chr10	+	16514602	16524369
Atp6v0e1	NM_053578	1	chr10	-	16764579	16741506
Fbll1	NM_001108824	1	chr10	-	20710912	20709268
Ublcp1	NM_001014117	1	chr10	-	29627325	29612054
Cyfip2	NM_001106996	1	chr10	-	31443480	31320999
Irgm	NM_001012007	1	chr10	-	34140450	34132511
Olr1399	NM_001001095	1	chr10	+	34953741	34954677
RGD1564036	NM_001109030	1	chr10	+	35724311	35751257
Canx	NM_172008	1	chr10	-	35883494	35850943
Olr1404	NM_001000787	1	chr10	+	36543420	36544368
Agxt2l2	NM_001128196	1	chr10	+	37100237	37117743
Vdac1	NM_031353	1	chr10	+	37795720	37823253
P4ha2	NM_001108275	1	chr10	+	39522156	39551063
Atox1	NM_053359	1	chr10	-	40873226	40858189
Znf692	NM_001126272	1	chr10	+	43947317	43952710
Arf1	NM_022518	1	chr10	-	45532091	45516608
Mfap4	NM_001034124	1	chr10	+	47646156	47649095
Myocd	NM_182667	1	chr10	-	51588226	51496225
Usp43_predicted	NM_001126303	1	chr10	-	54653842	54591668
Rnf222	NM_001108828	1	chr10	+	55648500	55655048
Per1	NM_001034125	1	chr10	+	55859850	55868747
Gucy2e	NM_024380	1	chr10	-	56027290	56012235
Kdm6b	NM_001108829	1	chr10	-	56202139	56194130
Chrnb1	NM_012528	1	chr10	-	56617423	56604906
Tmem95	NM_001134799	1	chr10	-	56721932	56720625
Clec10a	NM_022393	1	chr10	+	56998777	57002953
Pld2	NM_033299	1	chr10	+	57388473	57439063
LOC687707	NM_001145538	1	chr10	+	57498224	57499180
Txndc17	NM_001105805	1	chr10	+	59100037	59103010
Med31	NM_001135813	1	chr10	-	59107615	59104232
Tekt1	NM_053508	1	chr10	-	59248976	59219928
Spns2	NM_001144991	1	chr10	-	59374485	59335326
Cyb5d2	NM_001007671	1	chr10	-	59683247	59667010
Atp2a3	NM_012914	1	chr10	+	59853362	59884087
Trpv3	NM_001025757	1	chr10	+	60141971	60171718
Myo1c	NM_023092	1	chr10	+	62990670	63006974
Sez6	NM_001105754	1	chr10	+	63971445	64021007
Tlcd1	NM_001013858	1	chr10	-	64456808	64454774
Nek8	NM_001105804	1	chr10	+	64458885	64470030
Tmem132e	NM_001134410	1	chr10	+	70584563	70640639
Nle1	NM_001127534	1	chr10	-	71125696	71117124
Unc45b	NM_001107028	1	chr10	+	71128524	71156471
Ccl3	NM_013025	1	chr10	-	71746109	71744558
Mrm1	NM_001108832	1	chr10	-	73100016	73093728
Sept4	NM_001011893	1	chr10	+	75871421	75880878
Mtmr4	NM_001105827	1	chr10	+	75883525	75906440
Utp18	NM_001135039	1	chr10	-	82542665	82515697
Epn3	NM_001024791	1	chr10	-	83137401	83129022
Hoxb13	NM_001107041	1	chr10	+	84925519	84927793
Hoxb8	NM_001191649	1	chr10	+	85013710	85015462
Hoxb7	NM_001017480	1	chr10	+	85017439	85020859
Sp6	NM_001108833	1	chr10	+	85741420	85745602
Pcgf2	NM_001105836	1	chr10	-	86443193	86439108
Ppp1r1b	NM_138521	1	chr10	+	87121888	87131587
Igfbp4	NM_001004274	1	chr10	+	87822428	87834315
Klhl10	NM_001001510	1	chr10	+	89385246	89401614
Cnp	NM_012809	1	chr10	+	89519420	89525978
Hcrt	NM_013179	1	chr10	-	89700844	89699632
Stat5a	NM_017064	1	chr10	+	89795403	89819731
Stat3	NM_012747	1	chr10	-	89872970	89821077
Wnk4	NM_175579	1	chr10	+	90289272	90306225
G6pc	NM_013098	1	chr10	+	90393530	90403485
Rap2ip	NM_198758	1	chr10	+	91501017	91510151
Grn	NM_001145842	1	chr10	+	91536134	91542239
Plcd3	NM_001105845	1	chr10	-	92275433	92234650
Acbd4	NM_001012013	1	chr10	+	92276971	92285988
Lyzl6	NM_001135833	1	chr10	-	92792857	92787372
Efcab3	NM_001013972	1	chr10	+	94469168	94501101
Dcaf7	NM_001107057	1	chr10	+	95425071	95455272
Strada	NM_182820	1	chr10	-	95586792	95557835
Cd79b	NM_133533	1	chr10	-	95706275	95703128
Cacng4	NM_080692	1	chr10	-	97214444	97139396
Abca5	NM_173307	1	chr10	-	99793593	99724777
Cd300lf	NM_001025111	1	chr10	-	105209016	105192307
Ush1g	NM_001105850	1	chr10	-	105399053	105395183
Otop2	NM_001105851	1	chr10	+	105400189	105409760
Tsen54	NM_001109576	1	chr10	+	105916406	105923991
Trim65	NM_001135714	1	chr10	-	106237808	106232273
Mrpl38	NM_001009369	1	chr10	-	106245499	106238695
Sphk1	NM_133386	1	chr10	+	106641508	106645579
Cygb	NM_130744	1	chr10	-	106769651	106759884
Sept9	NM_031837	1	chr10	+	107377039	107479964
RGD1560070	NM_001134498	1	chr10	-	108618189	108492171
Mir3065	NR_037349	1	chr10	+	109426974	109427077
Aatk	NM_001168703	1	chr10	-	109456182	109419818
Fscn2	NM_001107072	1	chr10	+	109789091	109795631
Arhgdia	NM_001007005	1	chr10	-	109971260	109967770
Csnk1d	NM_139060	1	chr10	-	110197233	110166243
Sectm1a	NM_001013043	1	chr10	-	110294733	110283746
Uts2r	NM_020537	1	chr10	+	110394781	110395942
Cggbp1	NM_001105900	1	chr11	+	2182857	2190461
Ncam2	NM_203409	1	chr11	+	20423191	20911422
Cldn8	NM_001037774	1	chr11	-	28421861	28419611
RGD1310778	NM_001127523	1	chr11	-	30708888	30695877
Il10rb	NM_001107111	1	chr11	+	31381342	31397079
Runx1	NM_017325	1	chr11	-	32725404	32623460
Chaf1b	NM_001024741	1	chr11	+	34110847	34130928
Olr1538	NM_001000530	1	chr11	+	41968261	41969185
Cblb	NM_133601	1	chr11	-	49856762	49690401
Ktelc1	NM_001100652	1	chr11	+	63975845	64004771
Adprh	NM_183325	1	chr11	+	64079174	64085513
Gsk3b	NM_032080	1	chr11	-	64428698	64284730
Casr	NM_016996	1	chr11	-	66153292	66084168
Adcy5	NM_022600	1	chr11	-	67437468	67290967
Muc20	NM_001107089	1	chr11	+	69808274	69823526
Tfrc	NM_022712	1	chr11	-	69998098	69976257
RGD621352	NM_138865	1	chr11	-	70508772	70500061
RGD1559643	NM_001109056	1	chr11	+	73733240	73831764
Il1rap	NM_012968	1	chr11	-	76222495	76100008
Il1rap	NM_001167840	1	chr11	-	76222567	76092251
Bcl6	NM_001107084	1	chr11	+	79006122	79030555
Etv5	NM_001107082	1	chr11	+	80846285	80904013
Dvl3	NM_001107081	1	chr11	-	82622175	82597653
Parl	NM_001035249	1	chr11	+	82836665	82864977
Arvcf	NM_001131013	1	chr11	-	84639874	84582207
RGD1310348	NM_001108323	1	chr11	+	84643643	84686639
Trmt2a	NM_001011895	1	chr11	-	84736099	84731489
Ranbp1	NM_001108324	1	chr11	+	84736401	84744635
Prodh	NM_001135778	1	chr11	+	84905059	84922229
Gsc2	NM_001108846	1	chr11	+	85060270	85062259
Dgcr14	NM_001012472	1	chr11	+	85064073	85072979
Med15	NM_001108325	1	chr11	+	85270502	85344999
Mcm4	NM_033651	1	chr11	+	87169741	87183443
Cldn5	NM_031701	1	chr11	-	1225513	1224086
Map2k7	NM_001025425	1	chr12	-	1552353	1545406
Uspl1	NM_001105906	1	chr12	-	6345845	6318570
Slc7a1	NM_013111	1	chr12	+	7230518	7253858
Gsx1	NM_001191663	1	chr12	+	8551149	8552445
Trrap	NM_001105907	1	chr12	-	10143736	10054047
Rbak	NM_001191664	1	chr12	+	11748332	11760543
Actb	NM_031144	1	chr12	+	12047069	12050040
Wipi2	NM_001007615	1	chr12	-	12334993	12306562
Radil	NM_001037218	1	chr12	+	12420876	12485651
Ttyh3	NM_001107124	1	chr12	+	14463540	14491939
Gper	NM_133573	1	chr12	-	15719893	15718614
Adap1	NM_133567	1	chr12	+	15825016	15877643
Pdgfa	NM_012801	1	chr12	+	16151044	16172401
Mospd3	NM_001025629	1	chr12	-	19666904	19663139
Cldn15	NM_001107135	1	chr12	+	20823333	20845306
Polr2j	NM_001105921	1	chr12	-	21663958	21658405
Ywhag	NM_019376	1	chr12	+	21859803	21888050
Hspb1	NM_031970	1	chr12	-	21912784	21911223
Tpst1	NM_001011903	1	chr12	-	27648581	27585381
Fam101a	NM_001109547	1	chr12	-	32739680	32730784
Rilpl2	NM_001004205	1	chr12	+	33238327	33250549
Arl6ip4	NM_001025630	1	chr12	-	33605929	33603783
Hip1r	NM_031234	1	chr12	-	33742792	33714224
B3gnt4	NM_001105938	1	chr12	-	34211063	34209649
Hpd	NM_017233	1	chr12	+	34548319	34558371
Camkk2	NM_031338	1	chr12	+	34772493	34938479
Sh2b3	NM_031621	1	chr12	+	35954678	35958446
Erp29	NM_053961	1	chr12	+	36225109	36231363
Nos1	NM_052799	1	chr12	-	39869484	39811720
Cabp1	NM_001033675	1	chr12	+	42704846	42720566
Ung	NM_001013124	1	chr12	-	43528873	43520628
Alkbh2	NM_001126273	1	chr12	+	43531681	43536317
Iscu	NM_001105936	1	chr12	-	43892329	43886418
Sart3	NM_001107156	1	chr12	+	43893485	43921131
Galnt9	NM_001107151	1	chr12	-	46213233	46195006
Oas2	NM_001009715	1	chr12	+	890035	913532
Pfkfb2	NM_080477	1	chr13	-	43652660	43624837
Yod1	NM_001008889	1	chr13	+	43653273	43654991
Slc26a9	NM_001107172	1	chr13	+	44668743	44695203
Pik3c2b	NM_001105951	1	chr13	+	45954336	46013206
Timm17a	NM_019351	1	chr13	-	48309303	48297515
Tnni1	NM_017184	1	chr13	+	48830441	48841258
Kif21b	NM_001105990	1	chr13	+	49162329	49202704
Tpr	NM_001107185	1	chr13	+	64688584	64753555
RGD1308695	NM_001105960	1	chr13	-	66300776	66242345
RGD1307890	NM_001037192	1	chr13	+	66300999	66334062
Sec16b	NM_053571	1	chr13	+	72787821	72830907
Gas5	NR_002704	1	chr13	+	76594780	76598102
Atp1b1	NM_013113	1	chr13	-	80234576	80214055
RGD1563422	NM_001077643	1	chr13	+	81184843	81203625
Fcgr3a	NM_207603	1	chr13	+	86867640	86877665
Vangl2	NM_001105969	1	chr13	-	87988364	87964425
Ccdc19	NM_001024882	1	chr13	+	88527707	88551091
Uba2	NM_001100579	1	chr13	+	91565218	91567831
Zfp238	NM_022678	1	chr13	+	93345904	93347473
Sccpdh	NM_001013985	1	chr13	+	95349782	95371537
Cenpf	NM_001100827	1	chr13	-	105965655	105920241
Ptpn14	NM_001107200	1	chr13	+	106004934	106150162
Atf3	NM_012912	1	chr13	-	107223850	107191621
Lpgat1	NM_001109376	1	chr13	+	107782230	107851353
Plxna2	NM_001105988	1	chr13	+	110555882	110756237
Barhl2	NM_022956	1	chr14	+	3888152	3893043
Pkd2	NM_001191934	1	chr14	-	6392988	6349518
Arhgap24	NM_001012032	1	chr14	-	8075033	8026237
Nkx6-1	NM_031737	1	chr14	+	9214742	9221670
Paqr3	NM_001012033	1	chr14	+	13915442	13932809
Anxa3	NM_012823	1	chr14	-	14297100	14245111
Sdad1	NM_001006958	1	chr14	+	17302947	17329725
Ereg	NM_021689	1	chr14	-	18534844	18521068
Cox18	NM_001106000	1	chr14	+	19390298	19401922
Ythdc1	NM_133423	1	chr14	-	22835283	22805107
Cenpc1	NM_001004098	1	chr14	+	23771575	23829979
Igfbp7	NM_001013048	1	chr14	+	33010197	33070054
Fip1l1	NM_001008295	1	chr14	-	36050974	35993130
Usp46	NM_001191596	1	chr14	+	36537950	36609397
Corin	NM_182473	1	chr14	+	38109931	38339631
Wdr19	NM_001191679	1	chr14	-	45807441	45744197
Tlr10	NM_001146035	1	chr14	+	46139460	46141896
Pcdh7	NM_001004087	1	chr14	-	57323892	56609035
Ppargc1a	NM_031347	1	chr14	+	64278114	64370912
Cd38	NM_013127	1	chr14	-	72360329	72320478
Drd5	NM_012768	1	chr14	-	77769487	77768059
Otop1	NM_181433	1	chr14	-	77811966	77784514
Tbc1d14	NM_001034021	1	chr14	+	79757720	79852987
Grpel1	NM_024487	1	chr14	-	79878998	79873190
Acox3	NM_053339	1	chr14	-	80809809	80768999
Dok7	NM_001130062	1	chr14	-	81339858	81308033
Zfyve28	NM_001107227	1	chr14	+	82158572	82245071
Whsc2	NM_001008339	1	chr14	+	82502839	82526915
Tacc3	NM_001004424	1	chr14	-	82760864	82746460
Tmem129	NM_001126274	1	chr14	+	82761552	82766583
Slbp	NM_001130988	1	chr14	+	82767414	82778030
Pla2g3	NM_001106015	1	chr14	+	84119871	84125552
Smtn	NM_001013049	1	chr14	-	84182869	84160579
Tbc1d10a	NM_001015022	1	chr14	+	84810213	84837928
Osm	NM_001006961	1	chr14	+	84857231	84860082
Nf2	NM_013193	1	chr14	-	85508807	85415141
LOC685909	NM_001106019	1	chr14	-	87199178	87180333
Ccm2	NM_001126275	1	chr14	+	87330611	87353553
Igfbp3	NM_012588	1	chr14	-	87967171	87959152
Sertad2	NM_001024903	1	chr14	+	101372812	101445258
Ugp2	NM_001024743	1	chr14	-	102113561	102072723
Zrsr1	NM_001017504	1	chr14	+	103657879	103659612
Znf503	NM_001107250	1	chr15	+	2352910	2356699
Dusp13	NM_001007006	1	chr15	+	2622556	2630230
Adk	NM_012895	1	chr15	-	3458891	3071411
Ap3m1	NM_133593	1	chr15	+	3459363	3477284
RGD1563070	NM_001134541	1	chr15	+	21099111	21164296
Lgals3	NM_031832	1	chr15	+	23327070	23339006
Jph4	NM_001003711	1	chr15	-	33221059	33214542
Psme1	NM_017264	1	chr15	+	33712891	33715769
Tgm1	NM_031659	1	chr15	-	33859615	33846366
Ebpl	NM_001108381	1	chr15	-	40506451	40484463
Fdft1	NM_019238	1	chr15	-	42453390	42425335
Zfp395	NM_001107271	1	chr15	+	44806299	44819787
Pdlim2	NM_001007622	1	chr15	-	50575871	50564107
Reep4	NM_001025279	1	chr15	+	50946849	50950057
Hr	NM_024364	1	chr15	+	50957052	50972841
Rb1	NM_017045	1	chr15	-	53962099	53828880
Tsc22d1	NM_013043	1	chr15	+	57499573	57502817
Olfm4	NM_001106052	1	chr15	+	61267801	61290288
Tgds	NM_001107286	1	chr15	-	102927476	102906504
Gpr180	NM_001006994	1	chr15	+	102931712	102955239
Abcc4	NM_133411	1	chr15	-	103611238	103384863
Slmap	NM_001106060	1	chr16	-	1822281	1707263
Mustn1	NM_181368	1	chr16	+	6311977	6314228
Timm23	NM_019352	1	chr16	-	7689233	7663203
Parg	NM_031339	1	chr16	+	7689491	7798104
LOC680885	NM_001109431	1	chr16	-	7899959	7889289
Grid1	NM_024378	1	chr16	+	10473352	11202161
Ghitm	NM_001005908	1	chr16	-	13338420	13327336
Ap1m1	NM_001044239	1	chr16	-	18024764	18009299
Tpm4	NM_012678	1	chr16	-	18122956	18108913
Zfp709	NM_153731	1	chr16	-	18407047	18397909
Use1	NM_001169100	1	chr16	+	18528285	18530994
Abhd8	NM_001107301	1	chr16	-	18634875	18628137
Mrpl34	NM_001006965	1	chr16	+	18636143	18636879
Fam125a	NM_199375	1	chr16	+	18726944	18731772
Mast3	NM_001134796	1	chr16	+	19155245	19169436
Ssbp4	NM_001014236	1	chr16	+	19334215	19345098
Crlf1	NM_001106074	1	chr16	-	19442747	19431471
Gdf1	NM_001044240	1	chr16	-	19596415	19580809
Lass1	NM_001044230	1	chr16	-	19596415	19580809
Tssk6	NM_001106078	1	chr16	-	20010800	20009498
March1	NM_001135838	1	chr16	-	25496590	24971360
Sc4mol	NM_080886	1	chr16	+	26698323	26716247
Stox2	NM_001134863	1	chr16	+	48197063	48305632
Stox2	NM_173107	1	chr16	+	48198348	48304507
RGD1307325	NM_001014001	1	chr16	-	49404995	49366647
Star	NM_031558	1	chr16	-	70647203	70642579
Nkx6-3	NM_001109455	1	chr16	-	73330890	73325676
Atp4b	NM_012510	1	chr16	+	81000153	81009067
Arglu1	NM_001024972	1	chr16	+	86143398	86181601
Sftpd	NM_012878	1	chr16	-	49024	40392
Gpx1	NM_030826	1	chr16	+	1045475	1046574
Irx1	NM_001107331	1	chr17	+	1390893	1396724
Med10	NM_001106097	1	chr17	-	3626864	3621203
Hiatl1	NM_001107334	1	chr17	+	5549458	5602360
LOC498685	NM_001109114	1	chr17	+	6336051	6370548
Fbp2	NM_053716	1	chr17	+	7824297	7841659
RGD1565972	NM_001134606	1	chr17	+	10847972	10853860
Hnrnpk	NM_057141	1	chr17	+	12196629	12205720
Ddx41	NM_001108046	1	chr17	+	15147007	15152401
Slc34a1	NM_013030	1	chr17	-	15277902	15262928
Cltb	NM_053835	1	chr17	+	16063714	16081277
Thoc3	NM_001106059	1	chr17	+	16233850	16243042
Bicd2	NM_198765	1	chr17	-	21260709	21214976
Bicd2	NM_001033674	1	chr17	-	21260729	21214976
Barx1	NM_001108880	1	chr17	-	21997240	21993764
Rnf182	NM_001109117	1	chr17	-	26902894	26854382
LOC690806	NM_001135576	1	chr17	-	29445347	29430962
Mir3566	NR_037351	1	chr17	+	29445700	29445809
Peci	NM_001006966	1	chr17	+	36198751	36215198
RGD1563458	NM_001107349	1	chr17	-	36525723	36510936
Foxq1	NM_022858	1	chr17	-	39334655	39332905
Hist1h2bn	NM_001106114	1	chr17	-	50352473	50350859
Hist1h1b	NM_001109417	1	chr17	+	50360615	50361284
Sfrp4	NM_053544	1	chr17	-	53131507	53121424
Epdr1	NM_001007625	1	chr17	+	53134999	53160954
B3galnt2	NM_001144851	1	chr17	-	59576151	59531871
Arhgap12	NM_001107357	1	chr17	+	59797506	59910741
Crem	NM_001110860	1	chr17	+	62770632	62837670
Rab18	NM_001012468	1	chr17	+	63497923	63529233
Ryr2	NM_001191043	1	chr17	+	68959207	69546149
Ryr2	NM_032078	1	chr17	+	68959281	69544742
Gata3	NM_133293	1	chr17	+	79991586	80011574
RGD1564327	NM_001173972	1	chr17	-	86649274	86427196
Vim	NM_031140	1	chr17	+	87847279	87855763
Plxdc2	NM_001108422	1	chr17	+	90572390	90982074
RGD1311805	NM_001009638	1	chr18	+	3705350	3725695
Slc23a1	NM_017315	1	chr18	-	28250889	28238952
Psd2	NM_001107395	1	chr18	+	28596135	28647134
Prr16	NM_001108432	1	chr18	+	46322190	46534140
Ftmt	NM_001106136	1	chr18	+	47678331	47679581
Prrc1	NM_001033887	1	chr18	+	53111770	53155614
Slc6a7	NM_053996	1	chr18	-	56977159	56958964
RGD1560471	NM_001100974	1	chr18	-	57524775	57473009
Afap1l1	NM_001106142	1	chr18	-	57768151	57707562
Nedd4l	NM_001008300	1	chr18	+	61134241	61477040
Tubb6	NM_001025675	1	chr18	+	63919775	63929415
Mex3c	NM_001107377	1	chr18	+	70355266	70376424
Rrad	NM_053338	1	chr19	+	272790	275957
Gins3	NM_001107408	1	chr19	-	9885226	9876689
RGD1305215	NM_001014013	1	chr19	-	10162086	10148222
Zfp319	NM_001170478	1	chr19	+	10162637	10166617
Cngb1	NM_031809	1	chr19	+	10186415	10257296
Katnb1	NM_001024746	1	chr19	-	10373010	10355487
Coq9	NM_001035257	1	chr19	-	10619005	10606082
Ciapin1	NM_001007689	1	chr19	+	10619170	10632187
Cx3cl1	NM_134455	1	chr19	-	10676424	10666939
Ogfod1	NM_001107411	1	chr19	-	11412512	11382884
Sez6l	NM_001134538	1	chr19	-	14554786	14402253
Irx5	NM_001030044	1	chr19	-	15750414	15747719
Sall1	NM_001107415	1	chr19	+	19277336	19293298
Cyld	NM_001017380	1	chr19	-	19653273	19594183
Brd7	NM_001108440	1	chr19	+	20019636	20048264
Klf1	NM_001107164	1	chr19	-	24910058	24906886
Cc2d1a	NM_001013869	1	chr19	+	25695783	25710783
Rln3	NM_170667	1	chr19	+	25792782	25794814
Il27ra	NM_001105943	1	chr19	+	25795354	25807317
Asf1b	NM_001107160	1	chr19	-	25881909	25867383
Ddx39	NM_053563	1	chr19	-	26117042	26109093
Pkn1	NM_017175	1	chr19	+	26132496	26160471
Tecr	NM_138549	1	chr19	+	26232601	26259288
Hhip	NM_001191817	1	chr19	+	29752594	29840439
Otud4	NM_001191700	1	chr19	-	30167942	30124848
Pou4f2	NM_134355	1	chr19	+	31388906	31392548
Hsf4	NM_001106177	1	chr19	+	35085531	35091256
Elmo3	NM_001030028	1	chr19	+	35119812	35124187
Ctcf	NM_031824	1	chr19	+	35461941	35514934
Ranbp10	NM_001135875	1	chr19	-	35661711	35601077
Tsnaxip1	NM_001109130	1	chr19	+	35662071	35680154
Dhodh	NM_001008553	1	chr19	-	39477178	39463110
Ddx19b	NM_001005895	1	chr19	-	40947441	40920804
Ctrb1	NM_012536	1	chr19	-	41616058	41611381
Nudt7	NM_001108450	1	chr19	+	44181781	44196976
Cdyl2	NM_001106189	1	chr19	+	46465398	46470246
Osgin1	NM_138504	1	chr19	+	49675214	49690479
Taf1c	NM_001014155	1	chr19	-	49848891	49842370
Cox4nb	NM_001012165	1	chr19	-	51023812	51013950
Cox4i1	NM_017202	1	chr19	+	51023959	51030200
Map1lc3b	NM_022867	1	chr19	+	51847186	51854858
Rpl13	NM_031101	1	chr19	+	53437632	53440180
Cpne7	NM_001108454	1	chr19	+	53449427	53466072
Dpep1	NM_053591	1	chr19	+	53503466	53518440
Galnt2	NM_001106196	1	chr19	+	54479960	54529837
Cog2	NM_001110494	1	chr19	+	54703251	54736246
RGD1559496	NM_001106199	1	chr19	+	55069129	55073670
Rbm34	NM_001014015	1	chr19	-	56885217	56864500
Nrp1	NM_145098	1	chr19	+	58332003	58487683
Bhmt	NM_030850	1	chr2	-	23943320	23923650
Bhmt2	NM_001014256	1	chr2	-	23976438	23958066
Hexb	NM_001011946	1	chr2	-	27672231	27649187
Ocln	NM_031329	1	chr2	-	31367485	31317090
Cd180	NM_001106405	1	chr2	+	33609033	33621585
Depdc1b	NM_001107651	1	chr2	+	39632209	39700199
Hmgcs1	NM_017268	1	chr2	+	51737089	51754583
RGD1305938	NM_001134548	1	chr2	-	53901011	53886718
Ptger4	NM_032076	1	chr2	-	54433907	54423279
Rai14	NM_001011947	1	chr2	-	60060724	59923114
Amacr	NM_012816	1	chr2	+	60332291	60344326
Znf622	NM_001009652	1	chr2	+	77571865	77585706
Tnfsf10	NM_145681	1	chr2	+	113204303	113221548
Mecom	NM_001106423	1	chr2	-	114882676	114814408
Phc3	NM_001107662	1	chr2	+	116831189	116895396
Actl6a	NM_001039033	1	chr2	+	118919541	118935589
Ccna2	NM_053702	1	chr2	-	123069085	123062751
Foxo1	NM_001191846	1	chr2	+	141127344	141203446
Mab21l1	NM_001109497	1	chr2	+	145006130	145008520
Rarres1	NM_001014790	1	chr2	-	157367137	157332212
Trim59	NM_001108945	1	chr2	-	159027069	159016205
Ppm1l	NM_001107681	1	chr2	+	159385828	159662846
RGD1565007	NM_001134592	1	chr2	-	177641802	177632513
RGD1309453	NM_001107701	1	chr2	-	179809219	179796566
Nes	NM_012987	1	chr2	+	180051906	180060947
Hapln2	NM_022285	1	chr2	-	180110113	180104683
Robld3	NM_001106441	1	chr2	-	180668729	180665353
Ubqln4	NM_001107688	1	chr2	+	180669524	180684724
Mtx1	NM_001100667	1	chr2	-	181381406	181379689
Krtcap2	NM_001106444	1	chr2	+	181417283	181421280
Adam15	NM_020308	1	chr2	-	181537640	181527174
Lenep	NM_053614	1	chr2	-	181598744	181598077
Slc27a3	NM_001106439	1	chr2	-	182648652	182643983
S100a3	NM_053681	1	chr2	+	182881053	182883821
S100a4	NM_012618	1	chr2	+	182885069	182887380
Them4	NM_001025017	1	chr2	+	189287024	189308334
Lingo4	NM_001109189	1	chr2	+	189349684	189376143
Tnrc4	NM_001109190	1	chr2	+	189451414	189465513
RGD1359334	NM_001007638	1	chr2	-	190151701	190148107
Prune	NM_001007697	1	chr2	-	190192807	190165355
Lass2	NM_001033700	1	chr2	+	190224016	190232275
Ctsk	NM_031560	1	chr2	+	190394853	190405668
Pdzk1	NM_031712	1	chr2	+	191643592	191675995
Olr390	NM_001000558	1	chr2	-	192189856	192188893
Tshb	NM_013116	1	chr2	-	197913186	197908310
Mov10	NM_001107711	1	chr2	-	200075536	200053184
Cttnbp2nl	NM_001107712	1	chr2	-	200319448	200272401
Ddx20	NM_001191711	1	chr2	-	200937976	200929984
RGD1306520	NM_001127485	1	chr2	+	202141412	202156437
Gstm1	NM_017014	1	chr2	-	203580821	203575443
Mybphl	NM_001014042	1	chr2	+	203934529	203948031
Dpyd	NM_031027	1	chr2	+	214931900	215818809
Fnbp1l	NM_001039609	1	chr2	-	219288043	219200340
Pde5a	NM_133584	1	chr2	+	219410393	219550910
Arsj	NM_001047887	1	chr2	+	223574824	223666259
Casp6	NM_031775	1	chr2	+	227361537	227373844
Slc39a8	NM_001011952	1	chr2	+	233340396	233403459
Ppp3ca	NM_017041	1	chr2	+	234130175	234409232
Bmpr1b	NM_001024259	1	chr2	-	239767802	239727568
Ctbs	NM_031023	1	chr2	+	244648364	244662878
Lhx8	NM_001012219	1	chr2	-	252239112	252216608
Trim39	NM_213562	1	chr20	+	2091968	2105824
RGD1309543	NM_001126287	1	chr20	-	3034973	3025492
Aif1	NM_017196	1	chr20	+	3714427	3716327
Clic1	NM_001002807	1	chr20	-	3842500	3498935
Msh5	NM_212536	1	chr20	+	3845730	3862011
Dom3z	NM_212497	1	chr20	-	4095802	4093717
Tnxa	NR_024118	1	chr20	-	4129421	4128065
Prrt1	NM_001032285	1	chr20	-	4223478	4219836
Col11a2	NM_212528	1	chr20	-	4953310	4924451
Hmga1	NM_139327	1	chr20	+	5769051	5772269
Btbd9	NM_001013073	1	chr20	-	8877215	8532955
Abcg1	NM_053502	1	chr20	+	9390484	9459574
Pde9a	NM_138543	1	chr20	+	9815899	9901584
Pknox1	NM_001013074	1	chr20	+	10019511	10041680
Pofut2	NM_001107621	1	chr20	-	11774234	11763519
S100b	NM_013191	1	chr20	-	12824508	12791439
Susd2	NM_001106381	1	chr20	-	13442683	13435256
Rab36	NM_001109589	1	chr20	-	14127278	14111727
Rtdr1	NM_001127557	1	chr20	+	14132365	14141555
Gnaz	NM_013189	1	chr20	-	14174136	14148002
Ube2d1	NM_001108530	1	chr20	+	18040686	18086179
Cdh23	NM_053644	1	chr20	-	28016145	27622048
Pcbd1	NM_001007601	1	chr20	+	28448702	28454184
LOC606294	NM_001031627	1	chr20	-	29836819	29817254
LOC100365935	NM_001177829	1	chr20	-	32050713	31943308
Bxdc1	NM_001106391	1	chr20	-	44410093	44388637
Zbtb24	NM_001098667	1	chr20	+	45409556	45426510
Scml4	NM_001107638	1	chr20	+	46771529	46864100
Pou5f1	NM_001009178	1	chr20	-	7264	2501
Tbpl2	NM_001099361	1	chr3	-	2274569	2253774
Nrarp	NM_001143750	1	chr3	+	3341924	3344473
Cobra1	NM_001107817	1	chr3	-	3376609	3360221
Fam166a	NM_001025694	1	chr3	+	3380457	3387167
LOC499749	NM_001024309	1	chr3	+	3426262	3433741
Ssna1	NM_001107820	1	chr3	-	3436469	3435746
Anapc2	NM_001100532	1	chr3	+	3436568	3448278
Lrrc26	NM_001014053	1	chr3	+	3452456	3453783
Clic3	NM_001013080	1	chr3	+	3622893	3624805
Lcn12	NM_001128138	1	chr3	-	3665801	3663212
Fbxw5	NM_001025730	1	chr3	+	3673917	3677876
C8g	NM_001106555	1	chr3	-	3674282	3671281
Tmem141	NM_001109197	1	chr3	-	3793503	3791544
Lcn8	NM_001128183	1	chr3	+	3820215	3823199
Bmyc	NM_001013163	1	chr3	+	3864739	3865499
Card9	NM_022303	1	chr3	-	4533412	4524780
Mrpl41	NM_001013426	1	chr3	-	5121217	5120298
Pnpla7	NM_144738	1	chr3	+	5122211	5201139
Tmem8c	NM_001134517	1	chr3	-	5966929	5957946
Brd3	NM_001108575	1	chr3	-	6390116	6369902
RGD1306233	NM_001106564	1	chr3	-	7456519	7451982
Gle1	NM_001025731	1	chr3	+	8924782	8948712
LOC499770	NM_001047110	1	chr3	-	9191739	9187006
Crat	NM_001004085	1	chr3	-	9461180	9447584
Ppp2r4	NM_001108577	1	chr3	+	9461717	9492181
RGD1311084	NM_001100979	1	chr3	-	9853535	9847317
Fnbp1	NM_138914	1	chr3	-	10202199	10091464
Lamc3	NM_001107830	1	chr3	+	10989307	11050417
Ppapdc3	NM_001012349	1	chr3	+	11209597	11223892
Zbtb43	NM_001012094	1	chr3	-	12473533	12454212
Stom	NM_001011965	1	chr3	-	14415288	14392977
Rbm18	NM_001107838	1	chr3	-	15246982	15227143
Gpd2	NM_012736	1	chr3	+	38980633	39114490
Dlx1	NM_001100531	1	chr3	+	53837051	53841642
Frzb	NM_001100527	1	chr3	-	63383436	63350504
Med19	NM_001107741	1	chr3	+	67887926	67898448
Olr657	NM_001000343	1	chr3	-	72871121	72870188
Mybpc3	NM_001106490	1	chr3	+	75478578	75496750
Pacsin3	NM_001009966	1	chr3	+	75611039	75619605
Harbi1	NM_001113793	1	chr3	+	76090715	76099114
Mdk	NM_030859	1	chr3	-	76311345	76309988
Cry2	NM_133405	1	chr3	-	76830902	76802781
Cd82	NM_031797	1	chr3	-	77875764	77831770
Accsl	NM_001109594	1	chr3	-	78287544	78272846
Cd59	NM_012925	1	chr3	-	89437106	89422201
Rcn1	NM_001108586	1	chr3	-	90846395	90832150
Pax6	NM_013001	1	chr3	+	91127604	91149178
Lin7c	NM_021851	1	chr3	+	95327941	95335254
Lpcat4	NM_001106494	1	chr3	+	98083262	98091300
Nop10	NM_001126100	1	chr3	+	98104992	98106078
RGD1305045	NM_001106496	1	chr3	+	98305980	98316324
Grem1	NM_019282	1	chr3	-	99608935	99597200
Chst14	NM_001109639	1	chr3	+	105439599	105441657
Rpusd2	NM_001135845	1	chr3	+	105542273	105547523
Vps18	NM_001106499	1	chr3	+	105805380	105816235
Dll4	NM_001107760	1	chr3	+	105844670	105854738
Ckmt1	NM_001012738	1	chr3	+	108158886	108163888
Slc30a4	NM_172066	1	chr3	-	109665750	109643714
Sema6d	NM_001107768	1	chr3	+	111890234	111948388
Usp8	NM_001106502	1	chr3	+	114237064	114284543
Ap4e1	NM_001191742	1	chr3	+	114550204	114615150
Ciao1	NM_001008766	1	chr3	-	114746203	114740675
Tmem127	NM_001100978	1	chr3	+	114746453	114759251
Astl	NM_001106504	1	chr3	+	114845319	114861053
Ttl	NM_138536	1	chr3	+	116671418	116697989
Sirpa	NM_013016	1	chr3	+	117210115	117247840
Tmc2	NM_001106510	1	chr3	+	117795110	117874361
Ubox5	NM_001033997	1	chr3	-	118260594	118217773
Siglec1	NM_001107777	1	chr3	-	118787908	118769403
Esf1	NM_001100771	1	chr3	-	128353739	128283409
RGD1309829	NM_001126371	1	chr3	+	128353865	128384213
Flrt3	NM_001126291	1	chr3	-	128934866	128922728
Dtd1	NM_001108594	1	chr3	+	133160925	133330196
Xrn2	NM_001108596	1	chr3	+	135651058	135724442
Gzf1	NM_001107788	1	chr3	+	137415094	137427203
Tmem90b	NM_001025020	1	chr3	+	139434169	139834916
RGD1304644	NM_001037198	1	chr3	+	142360660	142365285
Srxn1	NM_001047858	1	chr3	+	142457351	142462725
Dusp15	NM_001108598	1	chr3	-	143294571	143285893
Dnmt3b	NM_001003959	1	chr3	+	144030736	144069265
Bpil3	NM_001107791	1	chr3	+	144293296	144297498
E2f1	NM_001100778	1	chr3	-	145043729	145032488
Map1lc3a	NM_199500	1	chr3	+	145758951	145760532
Pigu	NM_181637	1	chr3	-	145841916	145760692
Myh7b	NM_001107794	1	chr3	+	146115686	146139441
Epb4.1l1	NM_172090	1	chr3	+	146876450	146944603
Epb4.1l1	NM_021681	1	chr3	+	146876456	146942280
Actr5	NM_001108600	1	chr3	+	149357983	149371469
Sfrs6	NM_001014185	1	chr3	+	153795473	153800794
Tox2	NM_199392	1	chr3	+	154075541	154205141
Jph2	NM_001037974	1	chr3	-	154289256	154223263
Kcnk15	NM_130813	1	chr3	+	154772921	154779140
Ywhab	NM_019377	1	chr3	+	154926024	154948349
Wfdc2	NM_173109	1	chr3	+	155582377	155588056
Prex1	NM_001135718	1	chr3	-	157863943	157693896
Spata2	NM_053675	1	chr3	-	158640824	158632424
Cebpb	NM_024125	1	chr3	+	158826020	158827845
Pard6b	NM_001108609	1	chr3	+	159230672	159251755
Dpm1	NM_001106544	1	chr3	-	159393404	159373860
Kcng1	NM_001106545	1	chr3	-	159447234	159427684
RGD1311378	NM_001106547	1	chr3	+	163260489	163268817
Aurka	NM_153296	1	chr3	-	163284506	163270480
Cstf1	NM_001013161	1	chr3	+	163287020	163298465
Bmp7	NM_001191856	1	chr3	-	163799567	163723428
Pck1	NM_198780	1	chr3	+	164012409	164018359
Rab22a	NM_001108966	1	chr3	+	164556618	164603742
Edn3	NM_001077650	1	chr3	+	166491367	166514051
Rps21	NM_031111	1	chr3	+	169311204	169312227
Bwk1	NM_198743	1	chr3	+	169807327	169813809
Bhlhe23	NM_001109211	1	chr3	-	169888557	169886342
Chrna4	NM_024354	1	chr3	-	170185997	170171213
Kcnq2	NM_133322	1	chr3	-	170282887	170227937
Eef1a2	NM_012660	1	chr3	-	170304505	170295326
RGD1564340	NM_001134620	1	chr3	+	170360692	170363112
Tpd52l2	NM_198744	1	chr3	+	170631627	170650374
Uckl1	NM_001109212	1	chr3	-	170720880	170707802
Rgs19	NM_021661	1	chr3	-	170844746	170839906
Oprl1	NM_031569	1	chr3	+	170869861	170873417
Bdnf	NM_012513	1	chr3	+	929420	979955
Htr5a	NM_013148	1	chr4	-	2716944	2707261
Paxip1	NM_001107844	1	chr4	+	2790531	2839246
Galntl5	NM_001025148	1	chr4	-	5333866	5277655
Wdr86	NM_001110489	1	chr4	+	5812032	5818530
Nos3	NM_021838	1	chr4	-	6179441	6158846
Nupl2	NM_001109217	1	chr4	-	6369568	6352148
Pus7	NM_001170589	1	chr4	+	6734330	6774547
RGD1563349	NM_001109345	1	chr4	-	21220121	21089084
Asns	NM_013079	1	chr4	-	32776220	32758867
Met	NM_031517	1	chr4	+	43134182	43211355
Pot1a	NM_001024322	1	chr4	-	52289574	52233403
Arf5	NM_024149	1	chr4	+	55293824	55296751
Bpgm	NM_199382	1	chr4	+	61858883	61888007
Cald1	NM_013146	1	chr4	+	62087363	62156855
Slc13a4	NM_001012621	1	chr4	-	62724547	62679592
Dgki	NM_198782	1	chr4	-	64663627	64207191
Tbxas1	NM_012687	1	chr4	+	66502252	66677538
Pdia4	NM_053849	1	chr4	-	75948299	75929397
RGD1559747	NR_027235	1	chr4	+	76718081	76724021
RGD1310827	NM_001034010	1	chr4	-	82181895	82177049
Fkbp14	NM_001013210	1	chr4	-	83000392	82985646
Plekha8	NM_001109235	1	chr4	+	83003031	83054257
Crhr2	NM_022714	1	chr4	-	83867017	83839821
Lancl2	NM_001014187	1	chr4	-	87236803	87197363
Capg	NM_001013086	1	chr4	+	105850320	105862109
Fam176a	NM_001109243	1	chr4	+	116280879	116330122
Loxl3	NM_001107866	1	chr4	+	117245932	117262248
Vax2	NM_022637	1	chr4	+	117903747	117927411
RGD1566130	NM_001107871	1	chr4	-	119740160	119725852
Antxr1	NM_001044249	1	chr4	-	121483876	121297954
Podxl2	NM_001106607	1	chr4	-	122969158	122937317
Itpr1	NM_001007235	1	chr4	+	143705359	144030051
Atp2b2	NM_012508	1	chr4	-	149975540	149655650
Slc6a1	NM_024371	1	chr4	+	150249866	150265186
Olr831	NM_001000899	1	chr4	-	152905417	152904484
Cacna1c	NM_012517	1	chr4	-	155517389	154895690
Lrtm2	NM_001109430	1	chr4	-	155638784	155624126
Wnk1	NM_053794	1	chr4	-	156421820	156297840
Slc6a12	NM_017335	1	chr4	+	157781177	157800038
Vom2r51	NM_001099510	1	chr4	-	160182607	160131258
Ccnd2	NM_022267	1	chr4	-	163546501	163523816
Cdkn1b	NM_031762	1	chr4	+	171841704	171846506
Recql	NM_001012098	1	chr4	-	179951742	179927254
Golt1b	NM_001113783	1	chr4	+	179952028	179963246
St8sia1	NM_012813	1	chr4	-	180852639	180722381
Cdh17	NM_053977	1	chr5	+	26047221	26099173
Fam82b	NM_001031663	1	chr5	+	34210398	34233936
Ndufaf4	NM_198783	1	chr5	+	39939786	39944959
Map3k7	NM_001107920	1	chr5	+	48252627	48310287
Rragd	NM_001106641	1	chr5	+	49269194	49304820
Rngtt	NM_001107923	1	chr5	+	49605149	49811502
Rars2	NM_001106643	1	chr5	+	51226722	51268906
Slc35a1	NM_001107924	1	chr5	-	51290346	51271751
Spink4	NM_001008871	1	chr5	+	58314304	58325973
RGD1306576	NM_001106648	1	chr5	-	59138295	59136916
Tpm2	NM_001024345	1	chr5	-	60003261	59994100
Melk	NM_001108662	1	chr5	+	60787122	60848620
RGD1305420	NM_001025652	1	chr5	-	62951845	62943064
Txn1	NM_053800	1	chr5	-	75933595	75921364
Ptgr1	NM_138863	1	chr5	-	77029326	77010808
LOC362526	NM_001025021	1	chr5	+	77052809	77072780
Slc46a2	NM_001106652	1	chr5	-	78052612	78044713
Megf9	NM_001107940	1	chr5	-	87884885	87771840
Acer2	NM_001107943	1	chr5	+	106185778	106237588
Ift74	NM_001007001	1	chr5	+	114913346	115003963
RGD1560146	NM_001134625	1	chr5	-	116932065	116864802
Tm2d1	NM_001108670	1	chr5	-	118806996	118765551
Usp1	NM_001015015	1	chr5	+	119364514	119375885
Slc35d1	NM_001106668	1	chr5	-	124154018	124107947
Dhcr24	NM_001080148	1	chr5	+	127637437	127662621
Ttc4	NM_001013214	1	chr5	-	127756081	127746745
Ssbp3	NM_053358	1	chr5	+	127987979	128127771
Mrpl37	NM_001004235	1	chr5	-	128145916	128135416
Tmem48	NM_001025023	1	chr5	+	128469763	128510835
Cpt2	NM_012930	1	chr5	-	129025501	129007684
Echdc2	NM_001106675	1	chr5	+	129265271	129284240
Ttc39a	NM_001134519	1	chr5	+	130761327	130800627
Cyp4a1	NM_175837	1	chr5	+	135901623	135915753
Cyp4a10	NM_153307	1	chr5	+	135901652	135915754
Mknk1	NM_001044267	1	chr5	+	136100235	136141341
Prdx1	NM_057114	1	chr5	+	136975779	136991630
Ccdc163	NM_001025656	1	chr5	+	137001677	137007706
RGD1563714	NM_001126297	1	chr5	-	137559821	137518819
RGD1562911	NM_001134626	1	chr5	-	138338194	138334870
Tmem125	NM_001107967	1	chr5	+	139009238	139010621
Olr855	NM_001000409	1	chr5	+	139134783	139135731
RGD1563015	NM_001134627	1	chr5	-	139804050	139791750
Epha10	NM_001135709	1	chr5	+	144228300	144248902
Zc3h12a	NM_001077671	1	chr5	-	144467275	144457752
Adprhl2	NM_001108680	1	chr5	-	145690767	145685492
Eif2c1	NM_001191765	1	chr5	-	145829516	145797435
Zmym1	NM_001107983	1	chr5	-	146504387	146487290
Gjb4	NM_053984	1	chr5	-	146799475	146796652
A3galt2	NM_138524	1	chr5	+	147981003	147994143
Rnf19b	NM_001108003	1	chr5	+	148230182	148243398
Tmem39b	NM_001014192	1	chr5	-	148851573	148814806
Serinc2	NM_001031656	1	chr5	-	149301805	149279135
Fam46b	NM_001107907	1	chr5	-	151612602	151605298
Sytl1	NM_001025651	1	chr5	+	151862909	151873307
Ahdc1	NM_001134956	1	chr5	-	152101966	152034746
Fgr	NM_024145	1	chr5	-	152147057	152119454
Sh3bgrl3	NM_001106688	1	chr5	-	152878716	152877342
Grrp1	NM_001109270	1	chr5	-	152999073	152996109
Trim63	NM_080903	1	chr5	+	153059572	153073907
Paqr7	NM_001034081	1	chr5	+	153263431	153264469
Fam54b	NM_001013935	1	chr5	-	153291993	153282196
RGD1359529	NM_001014193	1	chr5	+	153698945	153702685
Fusip1	NM_001025738	1	chr5	+	154637425	154645826
Hp1bp3	NM_199108	1	chr5	+	156996669	157024045
Padi2	NM_017226	1	chr5	+	159762823	159805399
Fbxo42	NM_001108691	1	chr5	+	160005495	160061687
Clcnka	NM_053327	1	chr5	-	160290369	160274376
Slc25a34	NM_001013936	1	chr5	-	160523712	160519855
Plekhm2	NM_001191767	1	chr5	-	160565407	160527709
Dnajc16	NM_001014194	1	chr5	-	160700757	160664450
Casp9	NM_031632	1	chr5	+	160704233	160721796
Pex14	NM_172063	1	chr5	-	166174652	166038316
Dffa	NM_053679	1	chr5	+	166179129	166192029
Rbp7	NM_001108693	1	chr5	-	166533050	166528435
Tas1r1	NM_053305	1	chr5	-	169268006	169256280
Gpr153	NM_001034855	1	chr5	+	169504183	169514405
Kcnab2	NM_017304	1	chr5	-	169710725	169624098
Nphp4	NM_001037650	1	chr5	+	169711037	169797486
Hes5	NM_024383	1	chr5	+	171763868	171764636
Pank4	NM_133531	1	chr5	+	171767040	171783511
Slc35e2	NM_001107998	1	chr5	+	172431713	172453798
Mmp23	NM_053606	1	chr5	-	172489459	172486915
Pusl1	NM_001108699	1	chr5	-	172749571	172745714
Acap3	NM_001107999	1	chr5	+	172749740	172764436
Ttll10	NM_001024758	1	chr5	-	172893840	172879872
Mir3548	NR_037324	1	chr5	+	172898206	172898326
Cdc42ep3	NM_001048044	1	chr6	-	2132242	2111457
Gemin6	NM_001009466	1	chr6	+	3125742	3130157
Thumpd2	NM_001012108	1	chr6	-	4026884	3974997
Zfp36l2	NM_001036626	1	chr6	-	7534988	7530952
Abcg5	NM_053754	1	chr6	-	8064425	8027646
Ttc7	NM_001100756	1	chr6	+	10787529	10895027
Epcam	NM_138541	1	chr6	+	11176663	11192628
Slc30a3	NM_001013243	1	chr6	+	25257764	25264794
Cad	NM_001105710	1	chr6	-	25296266	25272415
Emilin1	NM_001106710	1	chr6	-	25446658	25438940
Cenpa	NM_001106711	1	chr6	-	25693840	25686602
Kcnk3	NM_033376	1	chr6	-	25782144	25745926
Hadhb	NM_133618	1	chr6	-	26166947	26139396
Hadha	NM_130826	1	chr6	+	26173797	26191434
Dnajc27	NM_206845	1	chr6	+	27061185	27090867
Adcy3	NM_130779	1	chr6	+	27118324	27202275
Ddx1	NM_053414	1	chr6	-	36825473	36794601
E2f6	NM_001100717	1	chr6	+	40494285	40510723
Taf1b	NM_001191107	1	chr6	+	42127300	42204465
Sox11	NM_053349	1	chr6	-	45143387	45141370
Tmem18	NM_001007748	1	chr6	+	48467313	48473046
Dld	NM_199385	1	chr6	-	49205894	49185187
Gpr22	NM_001106722	1	chr6	-	49661340	49654471
Bzw2	NM_134402	1	chr6	-	54881310	54817672
Ankmy2	NM_001108019	1	chr6	+	54881680	54923743
Nfkbia	NM_001105720	1	chr6	-	75732475	75729301
Pole2	NM_001169108	1	chr6	-	91180121	91155517
Arf6	NM_024152	1	chr6	+	91337495	91338644
Tmx1	NM_001024800	1	chr6	+	92562591	92572638
Gpr135	NM_181771	1	chr6	-	94264361	94262987
Six1	NM_053759	1	chr6	-	95475389	95470152
Zfp36l1	NM_017172	1	chr6	-	103124576	103119554
Pcnx	NM_001170347	1	chr6	+	105730205	105863264
RGD1307704	NM_001108040	1	chr6	+	107985350	107987969
Tmed10	NM_053467	1	chr6	+	109360206	109360431
LOC314328	NM_001037783	1	chr6	+	110862557	110892572
RGD1309492	NM_001108044	1	chr6	+	111075530	111098353
Cpsf2	NM_001106753	1	chr6	+	126246236	126274144
Ddx24	NM_199119	1	chr6	-	127716597	127699435
Serpina12	NM_138825	1	chr6	-	128100843	128086067
Degs2	NM_001017457	1	chr6	-	133037633	133021595
Wars	NM_001013170	1	chr6	-	133232048	133200865
Cinp	NM_001106758	1	chr6	-	135609484	135595587
Siva1	NM_001100982	1	chr6	+	137631407	137635722
Crip	NM_001134933	1	chr6	+	138156365	138161127
Pdia6	NM_001004442	1	chr6	+	609344	626589
Brunol5	NM_001135603	1	chr7	+	9709874	9735811
LOC690617	NM_001109605	1	chr7	+	9830205	9831968
RGD1563634	NM_001081447	1	chr7	-	9880563	9875756
Pip5k1c	NM_001033970	1	chr7	-	9909651	9881766
Lsm7	NM_001108732	1	chr7	+	10367328	10369755
Klf16	NM_001127604	1	chr7	+	10656661	10658690
Adamtsl5	NM_001108071	1	chr7	+	10874585	10879783
Rps15	NM_017151	1	chr7	-	10928780	10927340
Sbno2	NM_001108068	1	chr7	+	11117834	11161863
Abca7	NM_207598	1	chr7	-	11222960	11203982
LOC500797	NM_001109284	1	chr7	-	11399427	11389247
LOC691093	NM_001109621	1	chr7	-	11552682	11546759
Slc1a6	NM_032065	1	chr7	-	12419880	12393283
Ccdc105	NM_001025774	1	chr7	+	12453331	12458823
Cyp4f1	NM_019623	1	chr7	-	13600856	13589661
LOC362855	NM_207614	1	chr7	+	20045977	20065340
Ric8b	NM_175598	1	chr7	-	20965053	20871669
Nuak1	NM_001106774	1	chr7	+	21461412	21529068
LOC100310874	NM_001166676	1	chr7	-	24847083	24777633
Nup37	NM_001106775	1	chr7	+	24847158	24875363
Slc25a3	NM_139100	1	chr7	-	28061803	28054664
Socs2	NM_058208	1	chr7	-	32608323	32605728
Alx1	NM_012921	1	chr7	-	41110281	41090481
RGD1310270	NM_001108089	1	chr7	-	44496537	44415536
LOC100192313	NM_001136261	1	chr7	-	51879250	51875725
Rab21	NM_001004238	1	chr7	-	54575032	54550246
Ptprr	NM_053594	1	chr7	+	55324245	55612944
B4galnt1	NM_022860	1	chr7	+	67120781	67127697
Mbd6	NM_001170566	1	chr7	-	67245019	67239303
Ddit3	NM_024134	1	chr7	+	67247748	67252571
Kcns2	NM_023966	1	chr7	+	70277949	70280172
Osr2	NM_001012118	1	chr7	+	70769122	70776248
Klf10	NM_031135	1	chr7	-	73826866	73821189
Atp6v1c1	NM_001011992	1	chr7	+	74341300	74378806
Rspo2	NM_001130575	1	chr7	-	78912786	78826525
Trps1	NM_001134837	1	chr7	-	87076668	86855377
Tnfrsf11b	NM_012870	1	chr7	-	90634431	90606423
Enpp2	NM_057104	1	chr7	-	91377850	91295823
Trmt12	NM_001122976	1	chr7	+	95628300	95629927
Rnf139	NM_001127545	1	chr7	+	95659068	95661624
Fam49b	NM_001126267	1	chr7	-	101275452	101150479
Khdrbs3	NM_022249	1	chr7	+	106539014	106614744
Kcnk9	NM_053405	1	chr7	-	110267546	110232742
Arc	NM_019361	1	chr7	-	112775381	112771936
Lypd2	NM_001130545	1	chr7	-	112848330	112846292
LOC500893	NM_001029926	1	chr7	+	113579244	113584458
Gsdmd	NM_001130553	1	chr7	+	113832419	113837005
Tigd5	NM_001126268	1	chr7	+	113885758	113888278
Nrbp2	NM_001135007	1	chr7	-	114123617	114117883
Vps28	NM_001130492	1	chr7	-	114674339	114670490
Foxh1	NM_001130493	1	chr7	-	114719463	114717382
Ppp1r16a	NM_001130566	1	chr7	+	114721077	114744220
Apol9a	NM_001025066	1	chr7	-	115479486	115472724
Tst	NM_012808	1	chr7	-	116355921	116349578
Mpst	NM_138843	1	chr7	+	116359464	116364147
Pick1	NM_053460	1	chr7	+	117213298	117232651
Kcnj4	NM_053870	1	chr7	-	117603827	117601722
Cby1	NM_145676	1	chr7	+	117903216	117908964
Mei1	NM_001130555	1	chr7	+	120449413	120502820
Parvb	NM_001134780	1	chr7	+	122223324	122310356
Npap60	NM_012991	1	chr7	+	122945878	122963151
Smc1b	NM_001130498	1	chr7	-	123140078	123078895
Ribc2	NM_001013949	1	chr7	+	123140196	123155197
Wnt7b	NM_001009695	1	chr7	-	123554333	123533712
Alg12	NM_001108104	1	chr7	-	127123482	127109295
Creld2	NM_001037208	1	chr7	+	127123882	127130729
Mapk12	NM_021746	1	chr7	-	127441274	127430880
Arsa	NM_001034933	1	chr7	-	127792734	127790207
Yaf2	NM_001134871	1	chr7	-	131825986	131771035
Slc38a4	NM_130748	1	chr7	-	135750703	135693013
Rapgef3	NM_021690	1	chr7	-	136474659	136452944
Smarcd1	NM_001108752	1	chr7	+	138444519	138455060
Slc4a8	NM_199497	1	chr7	+	139230084	139575631
Bin2	NM_001012223	1	chr7	-	139434350	139408144
Grasp	NM_138894	1	chr7	+	139970172	139977939
Ddi1	NM_001085475	1	chr8	-	3239833	3237985
Dync2h1	NM_023024	1	chr8	-	4072644	3826842
Dcun1d5	NM_001009696	1	chr8	+	4072745	4094149
RGD1561795	NM_001109289	1	chr8	-	11573935	11558059
Gpr83	NM_080411	1	chr8	+	11648754	11659242
Mtnr1b	NM_001100641	1	chr8	-	12639670	12625153
Fdx1l	NM_001108002	1	chr8	-	20096340	20091423
Qtrt1	NM_022250	1	chr8	+	20515247	20522519
Dnm2	NM_013199	1	chr8	+	20527130	20610749
Ldlr	NM_175762	1	chr8	+	20824039	20846920
Rgl3	NM_001106805	1	chr8	-	21092569	21072472
Tbx20	NM_001108132	1	chr8	-	24407270	24366064
Adamts15	NM_001106810	1	chr8	-	30706659	30683280
Fli1	NM_001017381	1	chr8	-	32309782	32187954
Nrgn	NM_024140	1	chr8	-	38799077	38790595
Olr1261	NM_001000804	1	chr8	+	40988861	40989803
Pou2f3	NM_001105745	1	chr8	-	46208205	46125420
Nlrx1	NM_001025010	1	chr8	-	47246976	47230799
Vps11	NM_001108138	1	chr8	-	47339252	47324448
Tagln	NM_031549	1	chr8	-	48907682	48902207
LOC500990	NM_001037364	1	chr8	-	49302423	49287267
Nnmt	NM_001106819	1	chr8	-	51883785	51871505
Pts	NM_017220	1	chr8	-	53887711	53880700
RGD1564937	NM_001134636	1	chr8	-	54123701	54119860
Fdx1	NM_017126	1	chr8	-	55310507	55291395
Cib2	NM_001015010	1	chr8	-	58110808	58093940
Ireb2	NM_022863	1	chr8	+	58433217	58477305
Scamp5	NM_031726	1	chr8	-	61212442	61186590
Stra6	NM_001029924	1	chr8	+	61920764	61939791
Tle3	NM_053400	1	chr8	+	65485757	65531052
Map2k5	NM_017246	1	chr8	-	67542723	67313471
Snapc5	NM_001109643	1	chr8	+	68372826	68375880
Map2k1	NM_031643	1	chr8	-	68451589	68379074
Pif1	NM_001044253	1	chr8	+	69844292	69851508
Oaz2	NM_001109899	1	chr8	+	69935000	69948824
Rnf111	NM_001106836	1	chr8	-	74983363	74909359
Htr1b	NM_022225	1	chr8	-	86701248	86700087
Me1	NM_012600	1	chr8	-	91955917	91839844
Prss35	NM_001008560	1	chr8	+	92009529	92025563
Zic1	NM_022677	1	chr8	-	96318130	96314691
Zbtb38	NM_001012471	1	chr8	-	101786600	101782698
Spsb4	NM_001106849	1	chr8	-	102107618	102034524
Faim	NM_080895	1	chr8	+	103834727	103850469
Ryk	NM_080402	1	chr8	+	107822822	107894331
Tf	NM_001013110	1	chr8	-	108244487	108217773
Abhd14b	NM_001007664	1	chr8	+	111592328	111596366
Iqcf1	NM_001109361	1	chr8	+	111635584	111638080
Grm2	NM_001105711	1	chr8	-	111850133	111837085
Tusc4	NM_001025744	1	chr8	+	112789663	112792837
Tusc2	NM_001109297	1	chr8	+	112810677	112813896
Slc38a3	NM_145776	1	chr8	-	112914444	112898404
Rbm6	NM_001108186	1	chr8	-	113128713	113027974
Gmppb	NM_001108781	1	chr8	+	113317164	113346646
Ndufaf3	NM_020080	1	chr8	-	113613668	113611623
Mir3555	NR_037333	1	chr8	-	113614463	113614343
Dalrd3	NM_001014214	1	chr8	+	113615938	113618815
Arih2	NM_001012275	1	chr8	-	113705922	113647001
Atrip	NM_001106859	1	chr8	-	114087356	114073320
Ccdc12	NM_001108783	1	chr8	+	115037915	115088622
Cmtm8	NM_198754	1	chr8	-	119265441	119209100
Plcd1	NM_017035	1	chr8	-	124052193	124023089
RGD1562373	NM_001040019	1	chr8	-	124118950	124110411
Oxsr1	NM_001108194	1	chr8	-	124286647	124196598
Scn5a	NM_001160162	1	chr8	-	124545301	124446478
Trem2	NM_001106884	1	chr9	-	8065585	8059022
Tfeb	NM_001025707	1	chr9	-	8671743	8665060
Vegfa	NM_001110336	1	chr9	+	10528153	10536070
Capn11	NM_001002806	1	chr9	+	10944079	10965591
Enpp5	NM_001012744	1	chr9	-	12581130	12574479
Paqr8	NM_001014099	1	chr9	+	19661027	19678009
Actr1b	NM_001039028	1	chr9	-	35641982	35632317
RGD1560909	NM_001108794	1	chr9	+	38607882	38617582
Gls	NM_001109968	1	chr9	+	46380164	46428877
Obfc2a	NM_001014216	1	chr9	+	47194890	47201876
Hspd1	NM_022229	1	chr9	-	53895043	53884192
Hspe1	NM_012966	1	chr9	+	53895332	53898420
Ctdsp1	NM_001128079	1	chr9	+	73731538	73736764
Mir26b	NR_031831	1	chr9	+	73734061	73734146
Cryba2	NM_173140	1	chr9	-	74226049	74222838
Abcb6	NM_080582	1	chr9	-	74463083	74454804
Dnpep	NM_001024879	1	chr9	-	74595414	74586543
Gmppa	NM_001025056	1	chr9	+	74713603	74721031
Pax3	NM_053710	1	chr9	-	77576632	77477812
Irs1	NM_012969	1	chr9	-	81638071	81585250
Col4a3	NM_001135759	1	chr9	+	81910655	82036998
Nmur1	NM_023100	1	chr9	-	85148378	85146807
Ptma	NM_021740	1	chr9	+	85291202	85295242
Pde6d	NM_001108806	1	chr9	-	85352836	85307906
Cops7b	NM_001108807	1	chr9	+	85353284	85378872
Chrnd	NM_019298	1	chr9	+	85996420	86004839
Ngef	NM_001136241	1	chr9	-	86327765	86294205
Ugt1a6	NM_057105	1	chr9	+	87040860	87098362
Sh3bp4	NM_022693	1	chr9	+	88227340	88243397
Agap1	NM_001108230	1	chr9	+	88711407	88994380
Ramp1	NM_031645	1	chr9	+	90402492	90450038
Traf3ip1	NM_001012204	1	chr9	+	90711964	90747306
Aqp12b	NM_001109009	1	chr9	+	92277513	92282986
Hdlbp	NM_172039	1	chr9	-	92755853	92687613
Sept2	NM_057148	1	chr9	+	92756090	92789256
D2hgdh	NM_001106926	1	chr9	+	93100368	93119170
Efna5	NM_053903	1	chr9	-	101532696	101227614
RGD1309537	NM_001135017	1	chr9	-	110197715	110190029
Spats2l	NM_001014102	1	chr9	+	641756	696657
Rhox11	NM_001024873	1	chrX	-	7262592	7254344
Lonrf3	NM_001191585	1	chrX	-	8601662	8567872
Efnb1	NM_017089	1	chrX	+	87163175	87175982
Mir3573	NR_037364	1	chrX	+	87164920	87164992
Tbx22	NM_001106937	1	chrX	+	95912795	95926843
MGC114520	NM_001024890	1	chrX	+	127813183	127866222
Vsig1	NM_001037784	1	chrX	+	128750375	128782153
Gabre	NM_023091	1	chrX	+	158335157	158353615
Cic	NM_001107490	2	chr1	+	80558095	80569432
Isg20	NM_001008510	2	chr1	+	134631523	134637868
Mrgpre	NM_001002288	2	chr1	-	204172004	204171074
Coro1b	NM_019222	2	chr1	+	206733358	206738018
Mtvr2	NM_001015013	2	chr1	-	208356772	208355216
Klf9	NM_057211	2	chr1	+	226420948	226446376
Kcnh4	NM_053630	2	chr10	-	89697799	89677980
Psmc3ip	NM_134458	2	chr10	-	90112013	90108908
Rassf5	NM_019365	2	chr13	-	44188493	44121862
Chml	NM_001109524	2	chr13	-	91422635	91420769
Psen2	NM_031087	2	chr13	-	95951836	95934673
Capn2	NM_017116	2	chr13	-	98524463	98473366
Sh3tc1	NM_001107226	2	chr14	+	80654809	80683690
Ocel1	NM_001106065	2	chr16	+	18532476	18534246
Tlr3	NM_198791	2	chr16	+	50112909	50126367
Rasa3	NM_031574	2	chr16	+	80710462	80824220
Phf2	NM_001107342	2	chr17	+	21806033	21842190
Cacnb2	NM_053851	2	chr17	+	88853245	89078870
Smarca5	NM_001107419	2	chr19	+	29122300	29155293
RGD1563667	NM_001100985	2	chr2	-	189286946	189212357
Stk19	NM_001013197	2	chr20	+	4095980	4105509
Slc34a3	NM_139338	2	chr3	-	3399042	3393501
RGD1563263	NM_001109201	2	chr3	+	76780755	76781508
Mocs3	NM_001107804	2	chr3	+	159393644	159395605
Dok1	NM_001025416	2	chr4	-	117245209	117242747
Foxe1	NM_138909	2	chr5	+	62905209	62908018
Hdhd3	NM_001109511	2	chr5	-	79498427	79494959
Rpl22	NM_031104	2	chr5	+	169557839	169564564
Cacnb3	NM_012828	2	chr7	+	137384751	137394283
Mcrs1	NM_001013106	2	chr7	-	138011365	138002551
Lingo1	NM_001100722	2	chr8	-	60351617	60335368
Nadk	NM_001109678	3	chr5	+	172393074	172422858
TSS: transcription start site; TTS: transcription termination site; EH_CH: number of
differentially enriched peaks observed in experimental hippocampus (EH) as
compared to control (CH)
