# Supplementary material for: The effects of olanzapine on genome-wide DNA methylation in the hippocampus and cerebellum
Source: Clin Epigenetics. 2014 Jan 2;6(1):1. doi: 10.1186/1868-7083-6-1 (PMC3895844; doi:10.1186/1868-7083-6-1)
Supplement: Additional file 3: Table S1B — Genes with decreased methylation in the hippocampus as a result of olanzapine treatment. [file 1868-7083-6-1-S3.xls]

## Sheet: Sheet1
Table S1B. List of genes that showed a decrease in methylation as a result of
Olanzapine treatment, in hippocampus.
GeneName	Accession	CH_EH	Chromosome	Strand	TSS	TTS
Hivep2	NM_024137	1	chr1	+	8783015	9032351
Nmbr	NM_012799	1	chr1	+	9614247	9627257
Enpp1	NM_053535	1	chr1	+	21223677	21287411
Ctgf	NM_022266	1	chr1	-	21330215	21327099
Taar8b	NM_175601	1	chr1	+	21829912	21830947
Taar7e	NM_175590	1	chr1	-	21927828	21926751
Vnn1	NM_001025623	1	chr1	-	22097592	22087290
Fbxo5	NM_001106206	1	chr1	-	36498503	36492133
Rbm16	NM_139094	1	chr1	+	38098440	38173634
Ldhal6b	NM_183334	1	chr1	-	40400567	40399143
Dact2	NM_001107464	1	chr1	-	53093031	53084114
Vom1r8	NM_001008905	1	chr1	+	57764188	57765100
Vom1r19	NM_001008954	1	chr1	+	58783569	58784511
Sbk2	NM_001127539	1	chr1	+	67612796	67620564
Hspbp1	NM_139261	1	chr1	+	67882355	67905766
Ttyh1	NM_001106225	1	chr1	-	69483549	69465633
Ehd2	NM_001024897	1	chr1	-	76310584	76292178
Gpr4	NM_001025680	1	chr1	+	78586540	78588029
Apoc2	NM_001085352	1	chr1	-	78984002	78979033
PVR	NM_017076	1	chr1	-	79229063	79213658
Zfp61	NM_001017512	1	chr1	-	79512625	79504885
Xrcc1	NM_053435	1	chr1	+	79834166	79860300
Lrfn1	NM_001127694	1	chr1	+	83571279	83580643
Fbxo17	NM_001013064	1	chr1	+	83828306	83843719
Lgals4	NM_012975	1	chr1	+	83942898	83950613
Cebpa	NM_012524	1	chr1	+	87626110	87627499
Ccdc123	NM_001127599	1	chr1	+	87924012	87966500
Klk11	NM_001106252	1	chr1	+	94204124	94208665
Aspdh	NM_001009643	1	chr1	+	94942787	94945049
Atf5	NM_172336	1	chr1	-	95286786	95284510
Nup62	NM_023098	1	chr1	+	95288018	95303545
Bax	NM_017059	1	chr1	-	95938176	95933022
Peg12	NM_001170562	1	chr1	-	116711226	116708622
Mex3b	NM_001191626	1	chr1	+	139135571	139139807
Map6	NM_017204	1	chr1	+	156592503	156657998
Chchd8	NM_001127655	1	chr1	+	157965118	157968348
Rab6a	NM_053366	1	chr1	+	158041087	158080218
Olr178	NM_001000179	1	chr1	+	162681197	162682136
Fam160a2	NM_001005538	1	chr1	-	163133590	163110926
Olr214	NM_001000197	1	chr1	+	164051442	164052393
Pth	NM_017044	1	chr1	-	171243528	171240596
Pde3b	NM_017229	1	chr1	+	172409281	172577108
Itpripl2	NM_001127303	1	chr1	-	176708324	176706428
Eri2	NM_001191114	1	chr1	-	178090401	178080663
RGD1305412	NM_001079706	1	chr1	+	178090469	178164197
Taok2	NM_022702	1	chr1	-	186063423	186049017
Sez6l2	NM_001107550	1	chr1	+	186127118	186147462
Maz	NM_001110319	1	chr1	-	186204364	186201082
Fus	NM_001012137	1	chr1	+	187250870	187264741
Slc5a2	NM_022590	1	chr1	+	187523229	187529351
Nkx1-2	NM_001170476	1	chr1	-	192070602	192068165
Stk32c	NM_001108922	1	chr1	-	198963637	198883703
Prap1	NM_031669	1	chr1	+	199889628	199893425
Olr288	NM_001000231	1	chr1	-	200029923	200028966
Mucdhl	NM_138525	1	chr1	-	201470823	201462418
Ptprcap	NM_001024289	1	chr1	+	206738734	206740894
Mus81	NM_001025645	1	chr1	-	208131820	208126544
Cfl1	NM_017147	1	chr1	+	208133875	208137408
Gpr137	NM_001109562	1	chr1	-	209616143	209613156
Bad	NM_022698	1	chr1	+	209617372	209626292
Nat11	NM_001108518	1	chr1	-	209915496	209897104
Ttc9c	NM_001007693	1	chr1	-	211486411	211476083
Slc15a3	NM_139341	1	chr1	+	213341321	213356103
Foxb2	NM_001168584	1	chr1	-	220327107	220325611
Pdcd1lg2	NM_001107582	1	chr1	+	233090443	233156412
Htr7	NM_022938	1	chr1	-	240260620	240136278
Hells	NM_001106371	1	chr1	+	243246881	243262459
Cutc	NM_001108525	1	chr1	-	247077070	247062299
Fbxl15	NM_001107603	1	chr1	+	251544340	251546582
Mxi1	NM_013160	1	chr1	+	259509084	259549480
Olr386	NM_001000856	1	chr1	-	1205492	1204517
Lrrc68	NM_001107482	1	chr1	+	1513789	1542282
Tmem114	NM_001134638	1	chr10	+	7216357	7232102
Olr1361	NM_173333	1	chr10	+	12199165	12200107
Tbc1d24	NM_001105769	1	chr10	-	13456667	13429737
Ntn3	NM_053732	1	chr10	-	13460749	13457652
Slc9a3r2	NM_053811	1	chr10	-	13900807	13890292
Chtf18	NM_001105773	1	chr10	-	14996182	14988145
Metrn	NM_001009962	1	chr10	-	15064100	15062081
Arhgdig	NM_001108269	1	chr10	-	15468322	15466158
RGD1311343	NM_001108270	1	chr10	-	15941533	15928112
Odz2	NM_020088	1	chr10	-	22095560	20939206
Gabra6	NM_021841	1	chr10	-	27489074	27474070
Fam71b	NM_001025031	1	chr10	+	31533266	31536503
Aff4	NM_001107001	1	chr10	+	38798872	38883154
Leap2	NM_001126081	1	chr10	-	38884648	38881257
Ccdc69	NM_001109031	1	chr10	-	40482835	40456240
Igtp	NM_001008765	1	chr10	+	43829272	43837086
Atpaf2	NM_001107006	1	chr10	-	46684301	46668950
Cytsb	NM_001039017	1	chr10	+	48118177	48309499
Fam18b2	NM_001107568	1	chr10	+	49060662	49072663
Hs3st3a1	NM_001172067	1	chr10	+	50734684	50821280
Myh2	NM_001135157	1	chr10	+	53864776	53891711
Cyb5d1	NM_001191890	1	chr10	-	56189804	56188327
Tmem88	NM_001128155	1	chr10	-	56192730	56191034
Plscr3	NM_001012139	1	chr10	+	56687085	56691601
Mis12	NM_001047972	1	chr10	+	57927345	57928594
Smyd4	NM_001105810	1	chr10	+	62663359	62709630
Proca1	NM_001025758	1	chr10	-	64440614	64426827
RGD1566149	NM_001109038	1	chr10	-	64482790	64478950
Rhbdl3	NM_001105819	1	chr10	+	68525171	68579955
Luc7l3	NM_001108291	1	chr10	-	82966058	82930086
Hoxb4	NM_001100787	1	chr10	+	85050694	85053276
Msl1	NM_001107048	1	chr10	+	87568555	87578572
Rara	NM_031528	1	chr10	+	87740478	87753265
Krt16	NM_001008752	1	chr10	-	89178168	89175448
Dnajc7	NM_213625	1	chr10	-	89563723	89527162
Nkiras2	NM_001105839	1	chr10	+	89567629	89571657
Dhx58	NM_001098788	1	chr10	-	89641311	89630144
Rpl27	NM_022514	1	chr10	+	90470075	90473510
Tmub2	NM_001031651	1	chr10	+	91364902	91369066
RGD1307851	NM_001013861	1	chr10	+	92057850	92059322
Plekhm1	NM_001009677	1	chr10	-	92603324	92555564
Cacng1	NM_019255	1	chr10	-	97118400	97105706
Btbd17	NM_001134534	1	chr10	-	104680503	104674001
Nat9	NM_001134835	1	chr10	-	105261562	105256790
Fads6	NM_001107064	1	chr10	-	105373626	105357798
Otop3	NM_001105852	1	chr10	+	105412852	105423998
Sfrs2	NM_001009720	1	chr10	-	106956807	106953627
RGD1307394	NM_001108308	1	chr10	+	106957528	106973225
Socs3	NM_053565	1	chr10	-	107959330	107958467
Myadml2	NM_001128185	1	chr10	-	110040967	110039336
RGD1307119	NM_001013975	1	chr10	-	110054106	110047039
Atp5j	NM_053602	1	chr11	-	24323800	24316747
Gabpa	NM_001108841	1	chr11	+	24323962	24352754
Cryzl1	NM_001013044	1	chr11	-	31720570	31662124
Morc3	NM_001107109	1	chr11	+	34061753	34104508
Tmem39a	NM_001013865	1	chr11	-	63967213	63938076
Fstl1	NM_024369	1	chr11	-	64735673	64681826
Golgb1	NM_138885	1	chr11	-	65703832	65647304
Hspbap1	NM_134419	1	chr11	-	66828789	66774151
Dirc2	NM_001012017	1	chr11	+	66829714	66910201
Sema5b	NM_001107091	1	chr11	-	67070820	66944880
Tnk2	NM_001008336	1	chr11	-	69966854	69927508
Mfi2	NM_001105872	1	chr11	-	70728239	70706383
Kng1	NM_012696	1	chr11	+	80109498	80131887
Polr2h	NM_001134789	1	chr11	-	82426105	82421656
Clcn2	NM_017137	1	chr11	+	82427790	82441293
Pcp2	NM_001107116	1	chr12	+	2529952	2531706
Xab2	NM_139109	1	chr12	+	2533691	2545690
Insr	NM_017071	1	chr12	+	2934966	3087691
N4bp2l2	NM_001005533	1	chr12	+	4184416	4205550
Znf498	NM_001108851	1	chr12	-	9650703	9640242
Nptx2	NM_001034199	1	chr12	-	10370315	10359405
Bri3	NM_001009604	1	chr12	-	10678705	10670022
Heatr2	NM_001134857	1	chr12	-	15994971	15955970
RGD1566386	NM_001107127	1	chr12	-	16521305	16486310
Irs3	NM_032074	1	chr12	-	19711279	19709140
Trim50	NM_181080	1	chr12	-	22470523	22455549
Fkbp6	NM_001105922	1	chr12	+	22474001	22544784
Mrps17	NM_001105923	1	chr12	+	27920680	27924094
Sfrs8	NM_001034924	1	chr12	-	28249425	28179090
Tmem132b	NM_001134536	1	chr12	-	32093135	32078368
Orai1	NM_001013982	1	chr12	-	34646316	34631247
Tmem116	NM_001159625	1	chr12	-	36209125	36176675
Trafd1	NM_053760	1	chr12	+	36301823	36315741
Fbxo21	NM_001108338	1	chr12	-	39753892	39719653
Dynll1	NM_053319	1	chr12	+	42580541	42582915
Galnt9	NM_001122644	1	chr12	-	46273810	46195006
Cntnap5a	NM_001047865	1	chr13	+	28709669	29730378
Ccnt2	NM_001107171	1	chr13	-	40540130	40498883
Srgap2	NM_001134958	1	chr13	-	44452446	44239945
Fam72a	NM_001081451	1	chr13	+	44453796	44469514
Lrrn2	NM_001177368	1	chr13	+	45777630	45838309
Ppp1r15b	NM_001107175	1	chr13	+	46039830	46047636
Kiss1	NM_181692	1	chr13	+	46244785	46247288
Myog	NM_017115	1	chr13	+	47243711	47246301
Adipor1	NM_207587	1	chr13	+	47358624	47379564
Ptprv	NM_033099	1	chr13	-	48090682	48070487
Ptpn7	NM_145683	1	chr13	+	48094118	48105707
Tnnt2	NM_012676	1	chr13	+	48872971	48885815
Rgs18	NM_001047084	1	chr13	-	58629597	58607897
Tsen15	NM_001105958	1	chr13	-	67336234	67320834
Nphs2	NM_130828	1	chr13	+	71296481	71308868
Angptl1	NM_001109383	1	chr13	+	72039197	72045772
Myoc	NM_030865	1	chr13	+	78303829	78314228
Cd247	NM_170789	1	chr13	+	81515382	81594699
Hsd17b7	NM_017235	1	chr13	-	85792977	85776076
F11r	NM_053796	1	chr13	+	87369917	87393507
Atp1a4	NM_022848	1	chr13	-	88249075	88213847
Olr1590	NM_001000995	1	chr13	+	89853118	89854066
Olr1596	NM_001000501	1	chr13	+	89937451	89938417
LOC689766	NM_001109549	1	chr13	+	93654715	93675613
Fam36a	NM_001105976	1	chr13	+	93969032	93973203
Acbd3	NM_182843	1	chr13	+	96461326	96490328
RGD1309586	NM_001108858	1	chr13	+	103083157	103086327
Nenf	NM_001002851	1	chr13	-	107377301	107368358
Znf644	NM_001139484	1	chr14	+	3645609	3720694
Stbd1	NM_001013988	1	chr14	-	17035157	17031751
Mobkl1a	NM_001108357	1	chr14	-	20944224	20911417
Arl9	NM_212459	1	chr14	-	33459278	33452272
Scfd2	NM_001017499	1	chr14	+	36058697	36386252
Dcun1d4	NM_001108359	1	chr14	-	37128945	37051132
Sod3	NM_012880	1	chr14	-	63387180	63381446
Hmx1	NM_001108363	1	chr14	-	80999166	80995409
Htt	NM_024357	1	chr14	-	81636856	81490321
Zmiz2	NM_001100507	1	chr14	+	87137695	87154183
Actr2	NM_001009268	1	chr14	-	100883833	100848407
Ccdc104	NM_001024866	1	chr14	-	110245524	110220115
Camk2g	NM_133605	1	chr15	+	3729432	3786059
Cadps	NM_013219	1	chr15	+	13859285	14319814
Olr1638	NM_001000834	1	chr15	-	27477019	27476083
RGD1565222	NM_001109101	1	chr15	-	32672200	32656276
Acin1	NM_001170468	1	chr15	-	32764748	32719862
RGD1308430	NM_001108376	1	chr15	+	32764911	32769168
Fam158a	NM_001008296	1	chr15	-	33719974	33715761
Rnf31	NM_001108868	1	chr15	+	33727540	33739204
Rec8	NM_001011916	1	chr15	+	33753771	33761237
Gmpr2	NM_001013036	1	chr15	+	33820864	33830003
Nfatc4	NM_001107264	1	chr15	+	33969773	33978848
Gjb6	NM_053388	1	chr15	-	36186513	36177735
Xpo4	NM_001106042	1	chr15	-	36702464	36611525
Zdhhc20	NM_001039336	1	chr15	-	36934987	36879172
Chmp7	NM_001108872	1	chr15	-	50104270	50089036
Kbtbd7	NM_001012045	1	chr15	+	61501414	61503172
Cacna1d	NM_017298	1	chr16	-	5703361	5383258
Tnnc1	NM_001034105	1	chr16	+	6639356	6642331
Hacl1	NM_053493	1	chr16	-	7108830	7073037
Btd	NM_001012047	1	chr16	+	7111350	7141808
Ppyr1	NM_031581	1	chr16	-	9788426	9787169
Armc6	NM_001107306	1	chr16	+	19673506	19684605
F11	NM_001047848	1	chr16	+	50276329	50298903
Myst3	NM_001100570	1	chr16	-	73634794	73553867
Ap3m2	NM_133305	1	chr16	+	73687442	73704278
Grk1	NM_031096	1	chr16	-	80991796	80979322
F10	NM_017143	1	chr16	-	81346544	81327236
Abhd13	NM_001107327	1	chr16	-	84880134	84867467
Lig4	NM_001106095	1	chr16	+	84881879	84888448
Hsd17b3	NM_054007	1	chr17	+	6554163	6585525
H2afy	NM_017182	1	chr17	+	14457306	14520963
Hrh2	NM_012965	1	chr17	-	16499043	16497966
Fgd3	NM_001108409	1	chr17	+	21292538	21343264
Prpf4b	NM_001011923	1	chr17	-	36350616	36319605
Psmg4	NM_001129879	1	chr17	-	37058209	37050866
RGD1560511	NM_001107355	1	chr17	-	54063005	53893473
Pitrm1	NM_001107363	1	chr17	-	74856784	74824699
Abhd3	NM_001106162	1	chr18	-	2082082	2027476
Brunol4	NM_001107400	1	chr18	-	17614411	17347051
Pkd2l2	NM_001106156	1	chr18	+	26876458	26911433
RGD1310251	NM_001024240	1	chr18	-	28263802	28261740
Nrg2	NM_001136151	1	chr18	-	28828772	28650102
Pcdhga8	NM_001037156	1	chr18	+	30635032	30754205
Ticam2	NM_001108890	1	chr18	-	40793784	40776775
Arsi	NM_001047881	1	chr18	+	56864872	56871452
Slc14a2	NM_177962	1	chr18	-	75499738	75109824
Atp9b	NM_001106130	1	chr18	-	77812509	77616787
Zadh2	NM_001106129	1	chr18	+	80613956	80623307
Pde4d	NM_017032	1	chr18	+	266262	268382
Klkbl4	NM_001013888	1	chr19	+	9938002	9954843
Gpr56	NM_152242	1	chr19	-	10475607	10438331
Ccdc102a	NM_001108437	1	chr19	+	10540235	10558485
Tpst2	NM_001008508	1	chr19	+	14285768	14297517
Capns2	NM_001109380	1	chr19	-	15194824	15193881
Cbln1	NM_001109127	1	chr19	+	20941253	20945063
Dnaja2	NM_032079	1	chr19	+	22853701	22871846
Fbxw9	NM_001081634	1	chr19	-	24753726	24746819
MAST1	NM_181089	1	chr19	+	24872708	24900427
Nfix	NM_030866	1	chr19	+	25018351	25111361
Cacna1a	NM_012918	1	chr19	-	25424495	25186411
Olr1667	NM_001000537	1	chr19	-	26294073	26293128
Abce1	NM_001108446	1	chr19	+	30093740	30118625
Slc10a7	NM_001010948	1	chr19	-	31309616	31160865
Slc7a6os	NM_139328	1	chr19	-	36059755	36051093
Prmt7	NM_001014153	1	chr19	+	36059836	36111356
Cyb5b	NM_030586	1	chr19	+	37016958	37050720
Zdhhc7	NM_133394	1	chr19	-	50423220	50406073
Afg3l1	NM_001108456	1	chr19	+	53794260	53821666
Abcb10	NM_001012166	1	chr19	-	54181495	54151423
Fam89a	NM_001011711	1	chr19	-	54935109	54922523
Rhobtb3	NM_001107645	1	chr2	-	2967473	2911819
Rasa1	NM_013135	1	chr2	-	14287824	14203814
Pde4d	NM_017032	1	chr2	+	40820286	41311012
Map3k1	NM_053887	1	chr2	-	43125940	43062251
Paip1	NM_001108937	1	chr2	+	51610581	51637190
Osmr	NM_001005384	1	chr2	-	56121463	56080699
Myo10	NM_001107657	1	chr2	+	77183027	77385896
Fbxl7	NM_001108545	1	chr2	-	78610165	78232360
Mrps28	NM_001047909	1	chr2	+	94922074	94925323
Ghsr	NM_032075	1	chr2	+	113269622	113272999
Slc7a14	NM_001134615	1	chr2	+	116462112	116579872
Sox2	NM_001109181	1	chr2	+	120969020	120971430
Fat4	NM_001191705	1	chr2	+	125847464	125975620
Rab33b	NM_001108944	1	chr2	+	140379229	140389831
LOC690752	NM_001169130	1	chr2	+	148369071	148486667
P2ry13	NM_001002853	1	chr2	-	148601622	148600611
Rap2b	NM_133410	1	chr2	+	150826482	150827034
Gria2	NM_017261	1	chr2	-	172385285	172265158
Fga	NM_052797	1	chr2	+	174746413	174752463
Fhdc1	NM_001106437	1	chr2	-	176258572	176220903
Mab21l2	NM_001109391	1	chr2	-	178525454	178522369
Ssr2	NM_001106442	1	chr2	+	180705120	180713872
Kcnn3	NM_019315	1	chr2	+	181715893	181860459
Ube2q1	NM_001106448	1	chr2	+	181978841	181987913
Lce1m	NM_001109500	1	chr2	-	186054252	186053049
Selenbp1	NM_080892	1	chr2	-	189847640	189840449
Lysmd1	NM_001024302	1	chr2	+	190039349	190044650
Mrps21	NM_001126094	1	chr2	-	190653151	190646135
Aph1a	NM_001014255	1	chr2	+	190679691	190683202
Hipk1	NM_001100986	1	chr2	-	199014710	198963075
Wnt2b	NM_001191848	1	chr2	-	200233002	200218629
Adora3	NM_012896	1	chr2	+	201157781	201161425
Lrrc39	NM_001109637	1	chr2	+	212793690	212814553
Myoz2	NM_001106469	1	chr2	-	219729176	219702469
RGD1309170	NM_001134579	1	chr2	-	235714972	235694436
Eif4e	NM_053974	1	chr2	+	236072747	236104714
Clca5	NM_001107450	1	chr2	-	243142349	243114774
Ptgfr	NM_013115	1	chr2	+	3425806	3458646
Olr1702	NM_001001374	1	chr20	+	769683	770637
RT1-M6-2	NM_001008853	1	chr20	+	1675508	1678425
E230034O05Rik	NR_002154	1	chr20	-	3722120	3719963
Ly6g6c	NM_001001969	1	chr20	-	3820673	3817975
Vars	NM_053292	1	chr20	-	3888969	3874446
RT1-Da	NM_001008847	1	chr20	+	4636309	4641282
Phf1	NM_212538	1	chr20	+	5170269	5175027
Nudt3	NM_001024243	1	chr20	-	5841633	5789032
LOC294154	NM_001039607	1	chr20	-	6033724	5965992
Taf11	NM_001008350	1	chr20	-	6119513	6113416
Anks1a	NM_001107613	1	chr20	+	6121307	6274822
Rnf8	NM_001025727	1	chr20	+	7929801	7954697
Wdr4	NM_001135667	1	chr20	-	9942051	9925853
LOC690415	NM_001109590	1	chr20	+	11223270	11224422
Mif	NM_031051	1	chr20	+	13191985	13192851
Gstt2	NM_012796	1	chr20	+	13221695	13225367
Ipmk	NM_134417	1	chr20	-	17982275	17947109
Cisd1	NM_001106385	1	chr20	+	17985984	17999366
Dnajb12	NM_001013907	1	chr20	+	27188064	27206148
RGD1305587	NM_001127452	1	chr20	-	29497738	29495044
Slc35f1	NM_001109338	1	chr20	+	31621872	31770094
Naglt1	NM_176080	1	chr20	-	44176308	44164007
Ostm1	NM_001029925	1	chr20	+	46578352	46582776
LOC688390	NM_001109496	1	chr20	+	47080536	47082487
Ptgds	NM_013015	1	chr3	-	3635617	3632682
Glt6d1	NM_001106559	1	chr3	-	3988404	3979925
Olfm1	NM_053573	1	chr3	+	7170420	7195345
Spna2	NM_171983	1	chr3	+	8956379	9021831
Ptges	NM_021583	1	chr3	-	9957538	9946193
Dyt1	NM_153303	1	chr3	-	10033125	10026128
Psmd5	NM_001106569	1	chr3	-	13879127	13861843
RGD1564854	NM_001109341	1	chr3	+	13882426	13901917
Rab14	NM_053589	1	chr3	-	14255984	14245697
Dab2ip	NM_138710	1	chr3	+	14667699	14840625
Ptgs1	NM_017043	1	chr3	+	15343831	15365412
Rnd3	NM_001007641	1	chr3	-	32118785	32101432
Wdsub1	NM_001014179	1	chr3	-	41602917	41572579
Tank	NM_145788	1	chr3	+	43410593	43475491
Sp5	NM_001106552	1	chr3	+	52694647	52697450
Atf2	NM_031018	1	chr3	-	56496473	56427235
Agps	NM_053350	1	chr3	+	58528573	58547728
RGD1564319	NM_001126290	1	chr3	+	61403850	61405249
Olr510	NM_001000312	1	chr3	-	69749563	69748630
Olr560	NM_001000325	1	chr3	+	71029540	71030521
Olr613	NM_001000654	1	chr3	-	71974585	71973652
Olr621	NM_001000652	1	chr3	-	72128842	72127930
Olr650	NM_001000639	1	chr3	-	72715665	72714738
Ptprj	NM_017269	1	chr3	-	74935610	74796763
Tspan18	NM_001107750	1	chr3	-	77742512	77602717
Qser1	NM_001139493	1	chr3	-	90156901	90095884
Mpped2	NM_198778	1	chr3	+	92197072	92370701
Fshb	NM_001007597	1	chr3	-	92571254	92569343
Olr774	NM_001000918	1	chr3	-	97377183	97376244
Slc12a6	NM_001109630	1	chr3	+	98110546	98212242
Scg5	NM_013175	1	chr3	-	99674523	99629193
Meis2	NM_001107758	1	chr3	-	102117215	101915965
Serf2	NM_001098782	1	chr3	+	108255259	108258848
MGC105649	NM_001008518	1	chr3	+	109610053	109613452
Zc3h8	NM_001012090	1	chr3	-	116565180	116548226
Slc20a1	NM_031148	1	chr3	+	116813989	116828049
Cd93	NM_053383	1	chr3	-	137193457	137188527
Snta1	NM_001100901	1	chr3	-	144874238	144843677
Tgm2	NM_019386	1	chr3	-	148862385	148832866
Zhx3	NM_001047097	1	chr3	-	151574257	151560439
Rims4	NM_170666	1	chr3	-	154843492	154782943
Tomm34	NM_001044244	1	chr3	-	155012532	154995685
Stk4	NM_001107800	1	chr3	+	155014940	155095272
Slc12a5	NM_134363	1	chr3	+	156006016	156037915
Rbm38	NM_001108965	1	chr3	+	163885487	163898314
Pmepa1	NM_001107807	1	chr3	-	164140142	164094653
Npepl1	NM_001107806	1	chr3	+	165035885	165047727
Lama5	NM_001191609	1	chr3	-	169282410	169233896
Gnas	NM_001024823	1	chr3	+	1609396	1611359
Shh	NM_017221	1	chr4	+	2200503	2209657
Prkag2	NM_184051	1	chr4	+	5620991	5667438
Smarcd3	NM_001011966	1	chr4	+	5928214	5959791
Abcf2	NM_001109666	1	chr4	+	5974377	5987066
Slc26a5	NM_030840	1	chr4	+	8657313	8697539
Napepld	NM_199381	1	chr4	+	8821726	8845709
Ubn2	NM_001134553	1	chr4	+	65999405	66064325
Olr819	NM_001000843	1	chr4	+	70954806	70955748
Svs1	NM_199095	1	chr4	+	77104891	77109790
Aqp1	NM_012778	1	chr4	+	84098345	84110524
RGD1562720	NM_001109240	1	chr4	-	104104276	104097038
Tlx2	NM_001172125	1	chr4	-	117281603	117279090
Mthfd2	NM_001109398	1	chr4	-	117529128	117517610
Mobkl1b	NM_001033891	1	chr4	+	117538484	117557745
Cml1	NM_021668	1	chr4	-	120065996	120059310
Mcm2	NM_001107873	1	chr4	-	122991934	122977521
Tpra1	NM_053534	1	chr4	+	123001473	123006063
Oxtr	NM_012871	1	chr4	-	148326797	148314088
B4galnt3	NM_001191976	1	chr4	-	156678924	156581891
Clec4d	NM_001003707	1	chr4	+	159883555	159892609
Leprel2	NM_001106620	1	chr4	-	160978321	160964296
Tas2r105	NM_023999	1	chr4	-	169394457	169393527
Pde3a	NM_017337	1	chr4	+	178658895	178930417
Sspn	NM_001109255	1	chr4	+	183546151	183579911
Jph1	NM_001106630	1	chr5	+	1110288	1207092
St18	NM_153310	1	chr5	-	12794377	12667082
Car8	NM_001009662	1	chr5	-	22049427	21951254
Pou3f2	NM_172085	1	chr5	-	37283708	37281879
RGD1562865	NM_001135754	1	chr5	+	48611804	48881935
Ndufb6	NM_001106646	1	chr5	-	57687302	57677224
Npr2	NM_053838	1	chr5	+	60107562	60127960
Grin3a	NM_138546	1	chr5	-	66602134	66406450
RGD1562988	NM_001127565	1	chr5	-	75059096	74972596
Olr854	NM_001000582	1	chr5	-	76808434	76807492
Col27a1	NM_198747	1	chr5	+	80198077	80316354
Tnfsf15	NM_145765	1	chr5	-	80716158	80700179
Pappa	NM_001107939	1	chr5	+	81826648	82096446
RGD1308059	NM_001025022	1	chr5	+	99599573	99647041
Psip1	NM_175765	1	chr5	-	102336608	102304947
Ptplad2	NM_001108669	1	chr5	-	107732323	107706534
Bend5	NM_001108672	1	chr5	+	132955336	133001386
Zswim5	NM_001107963	1	chr5	+	137177582	137293556
Olr869	NM_001000413	1	chr5	-	139463330	139462382
Cldn19	NM_001008514	1	chr5	+	139838013	139842711
Oxct2a	NM_001012221	1	chr5	+	142432258	142434013
Pou3f1	NM_138838	1	chr5	+	143981546	143984527
Gjb3	NM_019240	1	chr5	-	146772616	146771803
Hmgb4	NM_001109463	1	chr5	-	147487183	147486500
Tinagl1	NM_053582	1	chr5	-	149207653	149198273
Pigv	NM_001010966	1	chr5	+	151404857	151416746
Nr0b2	NM_057133	1	chr5	-	151528000	151524684
Htr1d	NM_012852	1	chr5	+	155188668	155189793
Efhd2	NM_001031648	1	chr5	-	160775765	160759736
RGD1306186	NM_001024986	1	chr5	-	162599694	162593739
Ubiad1	NM_001107993	1	chr5	-	165526817	165515218
Mtor	NM_019906	1	chr5	+	165531406	165640899
Phf13	NM_001107995	1	chr5	-	169222883	169215833
Mxra8	NM_001007002	1	chr5	+	172698248	172702599
Klhl17	NM_145671	1	chr5	-	173069548	173064738
Ppm1b	NM_033096	1	chr6	+	8319543	8373795
Spast	NM_001108702	1	chr6	-	21048866	20990175
Spdya	NM_138855	1	chr6	-	24060920	24016266
Dpysl5	NM_023023	1	chr6	-	25642140	25557971
Dtnb	NM_001012191	1	chr6	+	26542147	26742199
Apob	NM_019287	1	chr6	+	31508059	31548082
Klf11	NM_001037354	1	chr6	+	42296220	42307925
Acp1	NM_021262	1	chr6	-	48798831	48782801
Acp1	NM_001135562	1	chr6	-	48798868	48782798
Sh3yl1	NM_001108705	1	chr6	+	48799327	48842807
Twist1	NM_053530	1	chr6	+	52605868	52607862
Arl4a	NM_019186	1	chr6	-	59214609	59212598
Trim9	NM_130420	1	chr6	-	92457863	92358508
Npc2	NM_173118	1	chr6	-	108814703	108793934
Rin3	NM_001108052	1	chr6	+	126555386	126665098
Golga5	NM_001033065	1	chr6	+	126740319	126765513
Rage	NM_001010965	1	chr6	-	135562497	135531655
Btbd6	NM_001077683	1	chr6	+	137983973	137986434
Hsd17b6	NM_173305	1	chr7	-	1137667	1118182
Olr927	NM_001000588	1	chr7	-	4241484	4240521
Olr950	NM_001001370	1	chr7	+	4838934	4839912
Olr1061	NM_001000065	1	chr7	-	8017361	8016398
Olr1063	NM_001000064	1	chr7	+	8088225	8089164
Atcay	NM_001040190	1	chr7	+	9971562	9995528
Lingo3	NM_001109609	1	chr7	+	10379659	10389070
Apc2	NM_001106769	1	chr7	-	10920010	10903674
Dazap1	NM_001025742	1	chr7	-	10956289	10935536
Gamt	NM_012793	1	chr7	+	10959989	10962720
Kiss1r	NM_023992	1	chr7	-	11301187	11297839
RGD1307067	NM_001173974	1	chr7	+	11302968	11309972
Cfd	NM_001077642	1	chr7	-	11327261	11325537
Elane	NM_001106767	1	chr7	-	11331490	11329641
Fam148c	NM_001109285	1	chr7	+	11608669	11610831
Mier2	NM_001108737	1	chr7	+	11671222	11687698
Brd4	NM_001100903	1	chr7	-	12853406	12772427
Akap8l	NM_001013946	1	chr7	-	12919236	12889648
Cyp4f6	NM_153318	1	chr7	-	13636290	13609103
LOC314655	NM_001034930	1	chr7	+	16043149	16059666
Polr3b	NM_001191878	1	chr7	-	21271601	21167373
Elk3	NM_001108743	1	chr7	-	30314430	30278950
Usp44	NM_001108083	1	chr7	+	30898471	30971342
LOC500825	NM_001025052	1	chr7	+	35209831	35211564
Mdm1	NM_001017459	1	chr7	+	57455597	57482092
Os9	NM_001007265	1	chr7	-	67073355	67046801
Slc26a10	NM_001134595	1	chr7	-	67135594	67127672
Ankrd46	NM_001013948	1	chr7	-	72007046	71986087
Plec	NM_022401	1	chr7	-	114237775	114202741
Plec	NM_001164302	1	chr7	-	114239825	114202741
Plec	NM_001164299	1	chr7	-	114240226	114202741
Plec	NM_001164298	1	chr7	-	114240723	114202741
Grina	NM_153308	1	chr7	+	114277165	114280340
Nfkbil2	NM_001130572	1	chr7	-	114689284	114674548
RGD1309808	NM_001134801	1	chr7	+	115652325	115658693
Eif3d	NM_001004283	1	chr7	-	115889550	115877160
Rabl4	NM_001130495	1	chr7	-	116096150	116080403
Nptxr	NM_030841	1	chr7	-	118041729	118023652
Scube1	NM_001134884	1	chr7	-	121750650	121631921
Cerk	NM_001134861	1	chr7	-	124182070	124139136
Zcrb1	NM_001034940	1	chr7	-	131865971	131852633
Pphln1	NM_001108992	1	chr7	+	131866853	131958060
Rnd1	NM_001013222	1	chr7	-	137425590	137418518
Krt73	NM_001008808	1	chr7	-	140495907	140487882
Krt1	NM_001008802	1	chr7	-	140546186	140540959
Spryd3	NM_001191790	1	chr7	-	140874240	140857094
Cbx5	NM_001106797	1	chr7	-	142125543	142107921
Nfe2	NM_001012224	1	chr7	-	142164122	142157042
Yap1	NM_001034002	1	chr8	-	4848881	4780844
Snx19	NM_001108131	1	chr8	+	30149375	30186285
Olr1305	NM_001000959	1	chr8	-	42383498	42382544
Olr1338	NM_001000789	1	chr8	-	43009719	43008771
Tspan3	NM_001005547	1	chr8	-	59764317	59739960
Snupn	NM_001004270	1	chr8	+	60694017	60726691
Ccdc33	NM_001014091	1	chr8	-	61888721	61806804
Spesp1	NM_001077682	1	chr8	-	66423084	66408587
Pias1	NM_001106829	1	chr8	-	67123016	67025247
Smad6	NM_001109002	1	chr8	-	68214652	68144394
Usp3	NM_001025424	1	chr8	-	70897119	70821428
Cgnl1	NM_001108164	1	chr8	-	76241145	76088864
Mapk6	NM_031622	1	chr8	-	80236362	80212726
Tmod3	NM_001011997	1	chr8	-	80377994	80317883
Nt5e	NM_021576	1	chr8	+	93591629	93635458
Plod2	NM_001142915	1	chr8	+	97525278	97623151
Sema3b	NM_001079942	1	chr8	-	112852565	112845708
Ccdc72	NM_001126048	1	chr8	-	114095761	114090958
Ccdc51	NM_001014098	1	chr8	+	114095904	114106348
Setd2	NM_001108189	1	chr8	+	114913850	114999955
Nradd	NM_139259	1	chr8	-	115005292	115002318
Mlh1	NM_031053	1	chr8	-	115653465	115616395
Scn10a	NM_017247	1	chr8	-	124690458	124578221
Lztfl1	NM_001024266	1	chr8	-	128489845	128474651
Kcnh8	NM_145095	1	chr9	-	2546505	2085694
Frs3	NM_001017382	1	chr9	-	8761537	8754713
Srf	NM_001109302	1	chr9	+	9788377	9797639
Tcte1	NM_001108206	1	chr9	-	11073283	11064067
Mep1a	NM_013143	1	chr9	+	13170761	13201094
LOC301289	NM_001106897	1	chr9	+	19454978	19458467
Fam135a	NM_001134597	1	chr9	-	22803942	22725544
Bag2	NM_001128195	1	chr9	-	32493676	32491166
Map4k4	NM_001106904	1	chr9	+	39087923	39213053
Mobkl3	NM_133528	1	chr9	+	53922794	53946745
Boll	NM_001113370	1	chr9	-	54165888	54105734
Cyp20a1	NM_199401	1	chr9	+	58907502	58973287
Creb1	NM_031017	1	chr9	+	63170784	63234727
Prkag3	NM_001106921	1	chr9	-	74079055	74069810
Agfg1	NM_001135596	1	chr9	+	82162479	82216301
St8sia4	NM_053914	1	chr9	-	94921189	94906912
Ankrd12	NM_001108238	1	chr9	-	104823264	104746475
LOC691215	NM_001109631	1	chrX	-	6555573	6354964
Fam70a	NM_182822	1	chrX	+	7098687	7161741
Rpl39	NM_012875	1	chrX	+	7824999	7827935
Zcchc12	NM_001014065	1	chrX	-	8732648	8729462
Uba1	NM_001014080	1	chrX	-	12944522	12926048
RGD1565685	NM_001126286	1	chrX	+	22209322	22230714
LOC691895	NM_001110367	1	chrX	+	25991723	25992558
Was	NM_001108248	1	chrX	+	26436291	26444997
Suv39h1	NM_001106956	1	chrX	+	26451916	26464885
Praf2	NM_001109013	1	chrX	-	26816353	26812426
Cacna1f	NM_053701	1	chrX	-	26937165	26908849
Foxp3	NM_001108250	1	chrX	-	26965329	26950005
Pak3	NM_019210	1	chrX	-	34842093	34734813
Acsl4	NM_053623	1	chrX	+	36168546	36232162
Mageh1	NM_001013250	1	chrX	-	38584975	38583718
Ribc1	NM_001007715	1	chrX	-	41503095	41491912
Smc1a	NM_031683	1	chrX	+	41503392	41547830
Gpr173	NM_022255	1	chrX	-	41847429	41846306
Shroom2	NM_001047893	1	chrX	-	42462067	42290709
Clcn4-2	NM_022198	1	chrX	+	44355647	44419524
RGD1563947	NM_001106959	1	chrX	+	45030011	45031136
Frmpd4	NM_001106960	1	chrX	+	47683733	47814085
Egfl6	NM_001108254	1	chrX	+	48568643	48626802
Trappc2	NM_001024965	1	chrX	-	48701588	48690380
Glra2	NM_012568	1	chrX	+	49755520	49978214
Pir	NM_001009474	1	chrX	-	50974861	50864980
Bmx	NM_001109016	1	chrX	+	50982939	51047351
Sms	NM_001033899	1	chrX	+	58816209	58870980
Prdx4	NM_053512	1	chrX	+	61501210	61516286
LOC680370	NM_001109402	1	chrX	-	62090418	62081938
LOC317456	NM_001047894	1	chrX	+	62092782	62093741
Prkx	NM_001033963	1	chrX	-	63533858	63484553
RGD1563904	NM_001109367	1	chrX	-	73218323	73217285
MGC114483	NM_001024880	1	chrX	-	79223285	79221354
RGD1564534	NR_028321	1	chrX	+	81320311	81326446
LOC367830	NM_001037211	1	chrX	+	81333009	81383745
Stard8	NM_001107849	1	chrX	+	87088564	87102511
P2ry4	NM_031680	1	chrX	-	88590947	88589533
Snx12	NM_001108817	1	chrX	-	89302886	89180622
Foxo4	NM_001106943	1	chrX	+	89332277	89338835
Gjb1	NM_017251	1	chrX	+	89448872	89456811
Cxcr3	NM_053415	1	chrX	-	89796927	89794275
Tsx	NM_019203	1	chrX	+	91398416	91408922
RGD1560455	NM_001106939	1	chrX	+	95406769	95431252
RGD1566265	NM_001134589	1	chrX	-	96053210	96012173
RGD1563104	NM_001106967	1	chrX	+	113634154	113637907
RGD1561230	NM_001106968	1	chrX	+	113926746	113928824
Timm8a1	NM_053370	1	chrX	-	121997685	121993809
Gla	NM_001108820	1	chrX	-	122056327	122044702
Hnrnph2	NM_001014019	1	chrX	+	122056646	122061844
Armcx6	NM_001007757	1	chrX	-	122211958	122209378
Bex2	NM_001077435	1	chrX	-	123324122	123322593
Wbp5	NM_001127502	1	chrX	+	123554559	123556844
Tceal1	NM_001009675	1	chrX	+	124358771	124360681
Slc25a14	NM_053501	1	chrX	+	135035549	135073841
Olr1765	NM_001000489	1	chrX	-	136236035	136235096
Mmgt1	NM_001106970	1	chrX	-	141136288	141123952
LOC689600	NM_001106351	1	chrX	+	155107280	155107962
RGD1564599	NM_001173448	1	chrX	+	155107280	155107957
RGD1562747	NM_001106212	1	chrX	-	156623658	156620141
Tmem185a	NM_001135712	1	chrX	+	156926467	156951202
Bgn	NM_017087	1	chrX	+	159380556	159393409
Abcd1	NM_001108821	1	chrX	+	159614568	159635963
Arhgap4	NM_144740	1	chrX	-	159839008	159824135
Renbp	NM_031095	1	chrX	-	159858288	159849354
Tktl1	NM_001109534	1	chrX	+	160144915	160177852
Ubl4	NM_001106346	1	chrX	+	160239299	160242152
Fam50a	NM_001170573	1	chrX	-	160298144	160291026
Gdi1	NM_017088	1	chrX	-	160305777	160299114
Atp6ap1	NM_031785	1	chrX	-	160313434	160306353
LOC680663	NM_001127377	1	chrX	+	1409547	1439347
Copz2	NM_001108294	2	chr10	+	85607749	85622491
Mir152	NR_031894	2	chr10	+	85608244	85608329
Cyth1	NM_053910	2	chr10	-	108253419	108189310
Pign	NM_001100584	2	chr13	-	11833940	11668748
RGD1307235	NM_001134546	2	chr13	+	11834137	11930253
Wnt8a	NM_001106155	2	chr18	+	27007155	27012749
G6b	NM_001003976	2	chr20	+	3821899	3823718
Rev3l	NM_001083966	2	chr20	+	43870508	44042379
Mpped1	NM_001130569	2	chr7	+	121816011	121883681
Ubl7	NM_001004247	2	chr8	+	61690383	61707678
LOC100188936	NM_001134704	2	chr9	-	45203142	45192468
Kcnd1	NM_001105748	2	chrX	-	26710222	26696233
Syp	NM_012664	2	chrX	-	26905292	26894446
Ccdc22	NM_001135837	2	chrX	+	26939044	26951756
Bex4	NM_001037554	2	chrX	+	123442510	123443776
Slitrk2	NM_001107587	2	chrX	+	152668555	152671996
TSS: transcription start site; TTS: transcription termination site; CH_EH: number of
differentially enriched peaks observed in control hippocampus (CH) as compared to
experimental (EH)
