# Supplementary material for: The effects of olanzapine on genome-wide DNA methylation in the hippocampus and cerebellum
Source: Clin Epigenetics. 2014 Jan 2;6(1):1. doi: 10.1186/1868-7083-6-1 (PMC3895844; doi:10.1186/1868-7083-6-1)
Supplement: Additional file 4: Table S2A — Genes with increased methylation in the cerebellum as a result of olanzapine treatment. [file 1868-7083-6-1-S4.xls]

## Sheet: Sheet1
Table S2A. List of genes that showed an increase in methylation as a result of
Olanzapine treatment, in cerebellum.
GeneName	Accession	EC_CC	Chromosome	Strand	TSS	TTS
Stx11	NM_001025638	1	chr1	-	7685378	7683756
Cited2	NM_053698	1	chr1	+	12721499	12723943
Perp	NM_001106265	1	chr1	+	13976355	13988802
Bclaf1	NM_001047852	1	chr1	+	15605219	15632005
Stx7	NM_021869	1	chr1	-	21762024	21721896
Tppp	NM_001108461	1	chr1	-	30087564	30067685
Ppp1r14c	NM_133425	1	chr1	+	34004771	34118093
RGD1305235	NM_001017447	1	chr1	+	35143717	35169029
Mtrf1l	NM_001025723	1	chr1	-	36516899	36506647
Zdhhc14	NM_001039343	1	chr1	+	40474617	40701772
Igf2r	NM_012756	1	chr1	+	42253272	42341646
Slc22a3	NM_019230	1	chr1	+	42690157	42781892
Plg	NM_053491	1	chr1	-	42825149	42782463
T	NM_001106209	1	chr1	-	46944988	46937222
Tcte3	NM_001191559	1	chr1	-	53905680	53893850
Vom1r20	NM_001009506	1	chr1	+	58822072	58822981
Mir935	NR_032758	1	chr1	-	64068857	64068766
Aurkc	NM_001106221	1	chr1	-	65244450	65242015
Zfp444	NM_001169143	1	chr1	-	66162706	66145323
Shisa7	NM_001145175	1	chr1	+	67710525	67729443
Rpl28	NM_022697	1	chr1	-	67771158	67768596
Tnni3	NM_017144	1	chr1	+	68028197	68031882
Ube2m	NM_001108471	1	chr1	+	72885666	72889204
Chmp2a	NM_001108906	1	chr1	+	72889348	72891734
Lig1	NM_030855	1	chr1	+	73728891	73767429
Lig1	NM_001024268	1	chr1	+	73728906	73767425
Gltscr2	NM_207591	1	chr1	-	76288571	76281101
Pnmal2	NM_001107481	2	chr1	+	77277341	77279916
Rshl1	NM_001024748	1	chr1	+	78407710	78430975
Qpctl	NM_001106230	1	chr1	-	78508576	78499505
Snrpd2	NM_001109399	1	chr1	+	78509141	78511992
Vasp	NM_001108475	1	chr1	-	78636762	78621494
Tomm40	NM_212520	1	chr1	-	79020420	79008894
Bcl3	NM_001109422	1	chr1	-	79137035	79122800
Zfp112	NM_001107487	1	chr1	+	79330406	79345279
Kcnn4	NM_023021	1	chr1	+	79613735	79628887
Map3k10	NM_001191621	1	chr1	-	82768725	82750423
RGD1303117	NM_001198584	1	chr1	-	84289138	84285592
Spred3	NM_001173344	2	chr1	-	84304220	84295416
Ggn	NM_001013065	1	chr1	+	84304981	84308086
Lrfn3	NM_001107502	2	chr1	-	85314395	85308916
Hcst	NM_001005900	1	chr1	-	85371383	85369348
Polr2i	NM_001106244	1	chr1	-	85490526	85489088
Tbcb	NM_001040180	1	chr1	+	85490552	85496402
Upk1a	NM_001108911	1	chr1	-	85662252	85654293
Hamp	NM_053469	2	chr1	-	85980059	85978119
Fxyd7	NM_022008	1	chr1	-	86095045	86086023
Hpn	NM_017112	1	chr1	-	86161091	86145614
Kctd15	NM_001109141	1	chr1	-	87130690	87117384
Chst8	NM_001107504	1	chr1	-	87311536	87152489
Pepd	NM_001009641	1	chr1	+	87421575	87547908
Aspdh	NM_001009643	1	chr1	+	94942787	94945049
Pnkp	NM_001004259	1	chr1	+	95330454	95335468
Ppp1r15a	NM_133546	1	chr1	-	95997080	95994022
Plekha4	NM_199101	1	chr1	+	96000019	96024447
Sec1	NM_001135584	1	chr1	-	96150218	96148986
Sult2b1	NM_001039665	1	chr1	-	96261672	96197901
Grin2d	NM_022797	1	chr1	-	96345931	96308547
Kcnj11	NM_031358	1	chr1	-	96617993	96614959
Myod1	NM_176079	1	chr1	+	96910189	96912900
Tph1	NM_001100634	1	chr1	-	97207551	97186070
Ldhc	NM_017266	1	chr1	+	97418621	97435273
Snrpn	NM_031117	1	chr1	-	111592659	111570604
Snurf	NM_130738	1	chr1	-	111592853	111576072
Apba2	NM_031780	2	chr1	+	118970881	119156600
Aen	NM_001108487	1	chr1	+	134615997	134625365
Polg	NM_053528	1	chr1	-	135212178	135197074
Mir3597-3	NR_037346	1	chr1	-	135254236	135254121
Znf710	NM_001134563	1	chr1	+	135861677	135868221
Fes	NM_001108488	1	chr1	-	136208759	136199522
Crebzf	NM_001106279	1	chr1	+	147124223	147129115
RGD1559690	NM_001126294	1	chr1	-	149710264	149685954
Prcp	NM_001106281	1	chr1	+	149711288	149763876
Gab2	NM_053417	1	chr1	+	154348780	154544904
Ndufc2	NM_001009290	1	chr1	+	154635888	154642112
RGD1561870	NM_001109336	1	chr1	-	156142673	156142268
Uvrag	NM_001107536	1	chr1	-	156435696	156194648
Olr35	NM_001000121	1	chr1	+	157075169	157076120
Pgm2l1	NM_001109454	1	chr1	+	157605905	157655227
P2ry6	NM_057124	1	chr1	-	158406783	158381126
Clpb	NM_022947	1	chr1	+	159126511	159246279
Art1	NM_001107541	1	chr1	+	159586245	159590797
Art5	NM_001013039	1	chr1	-	159586949	159576989
Olr43	NM_001000541	1	chr1	+	160208358	160209309
Olr53	NM_001001008	1	chr1	+	160547822	160548767
Tpp1	NM_031357	1	chr1	-	163496517	163490393
Dchs1	NM_001107544	1	chr1	-	163517217	163497339
Syt9	NM_053324	1	chr1	+	164722167	164928937
Zfp143	NM_001012169	1	chr1	+	167704312	167740073
Eif4g2	NM_001017374	1	chr1	-	168841605	168829098
Ybx1	NM_031563	1	chr1	-	175180523	175179022
Arhgap17	NM_022244	1	chr1	-	182234995	182145314
Lat	NM_030853	2	chr1	-	185455180	185450154
Doc2a	NM_022937	1	chr1	+	186027820	186031461
Qprt	NM_001009646	1	chr1	-	186374681	186358522
Sept1	NM_001012460	1	chr1	-	186478580	186474713
Bcl7c	NM_001106298	1	chr1	-	186997484	186993654
Ctf1	NM_017129	1	chr1	+	187001444	187006655
Bckdk	NM_019244	1	chr1	+	187189664	187194335
Bag3	NM_001011936	1	chr1	+	187781146	187804835
RGD1305014	NM_001014025	1	chr1	-	190947920	190931362
Mmp21	NM_001106308	1	chr1	-	193179094	193173426
Bnip3	NM_053420	1	chr1	-	198700111	198683008
Lrrc27	NM_001113789	1	chr1	+	198986689	199003497
Lrrc27	NM_001143756	1	chr1	+	198987095	199017386
Olr286	NM_001000554	1	chr1	-	199966564	199965625
Olr287	NM_173334	1	chr1	+	200001938	200002869
Syce1	NM_001025058	1	chr1	-	200941365	200930361
Slc25a22	NM_001014027	1	chr1	-	201625537	201617688
Efcab4a	NM_001127541	1	chr1	+	201647803	201653175
Mrpl23	NM_022529	1	chr1	+	202780064	202787834
Igf2	NM_001190162	1	chr1	-	202913225	202906622
Igf2	NM_031511	1	chr1	-	202915162	202906622
Cdkn1c	NM_001033758	1	chr1	-	203837843	203835214
Cdkn1c	NM_182735	1	chr1	-	203837844	203835214
Slc22a18	NM_001004260	1	chr1	+	203852312	203876165
Mrgprg	NM_203470	1	chr1	-	204154820	204153950
Mrgpre	NM_001002288	1	chr1	-	204172004	204171074
Gal	NM_033237	1	chr1	-	205941215	205936351
Unc93b1	NM_001108513	1	chr1	+	206460301	206471239
Cdk2ap2	NM_001109498	1	chr1	+	206681429	206683098
Pitpnm1	NM_001008369	1	chr1	+	206684109	206697483
Cabp4	NM_001108926	1	chr1	-	206722801	206718301
Pold4	NM_001013195	1	chr1	+	206815461	206817130
Ssh3	NM_001012217	1	chr1	-	206856178	206848014
Ankrd13d	NM_001108514	1	chr1	-	206869455	206857231
Lrfn4	NM_001109508	1	chr1	-	207206217	207202924
Tmem151a	NM_001107570	1	chr1	-	207705638	207703693
Yif1	NM_172017	1	chr1	+	207711276	207715338
Rab1b	NM_001109979	1	chr1	-	207727458	207720770
Sf3b2	NM_001106326	1	chr1	-	207925715	207904814
Gal3st3	NM_001024290	1	chr1	+	207928647	207938402
Sipa1	NM_001004089	1	chr1	-	208285639	208276450
Slc22a20	NM_001106327	1	chr1	-	208618094	208604445
Znhit2	NM_001107574	1	chr1	+	208699135	208700417
Gpha2	NM_133619	1	chr1	+	209001432	209002582
Nrxn2	NM_053846	1	chr1	+	209211739	209318064
Gpr137	NM_001109562	1	chr1	-	209616143	209613156
Bad	NM_022698	1	chr1	+	209617372	209626292
Macrod1	NM_139337	2	chr1	+	209730906	209871392
Flrt1	NM_001109160	1	chr1	-	209770132	209764671
Atl3	NM_001044241	1	chr1	+	210177816	210219558
Ganab	NM_001106334	1	chr1	+	211573298	211593941
B3gat3	NM_001128184	1	chr1	+	211597623	211604142
Incenp	NM_001106335	1	chr1	-	212352859	212326515
Fads3	NM_173137	1	chr1	+	212489223	212506444
Tle4	NM_019141	1	chr1	-	217770594	217636134
Gnaq	NM_031036	1	chr1	+	219520997	219764397
Klf9	NM_057211	1	chr1	+	226420948	226446376
Smc5	NM_001106357	1	chr1	-	226566143	226494136
Vldlr	NM_013155	1	chr1	+	230666735	230698216
Rfx3	NM_001012172	1	chr1	-	231601324	231342760
Prkg1	NM_001105731	1	chr1	-	235765375	234420596
Sgms1	NM_181386	1	chr1	-	236396632	236133440
Pten	NM_031606	1	chr1	+	236771026	236837261
Crtac1	NM_134401	1	chr1	+	248430155	248571877
Zfyve27	NM_199104	1	chr1	-	248683668	248663071
Bloc1s2	NM_001037349	1	chr1	+	249086241	249093298
Tlx1	NM_001109166	1	chr1	+	250255342	250261604
Btrc	NM_001007148	1	chr1	+	250528729	250693952
Poll	NM_001014168	1	chr1	-	250726874	250718413
Pitx3	NM_019247	1	chr1	-	251368499	251355784
Actr1a	NM_001106364	1	chr1	-	251611097	251592428
Sufu	NM_001024899	1	chr1	+	251612376	251708109
Usmg5	NM_133544	1	chr1	-	252413317	252406531
Pdcd11	NM_001107604	1	chr1	+	252413499	252454618
Sh3pxd2a	NM_001107606	1	chr1	-	252796776	252601139
Mxi1	NM_013160	1	chr1	+	259509084	259549480
Shoc2	NM_001013155	1	chr1	+	260218311	260273171
Adrb1	NM_012701	1	chr1	+	263025654	263027055
Slc18a2	NM_013031	1	chr1	+	265789916	265824551
RGD1305537	NM_001108822	1	chr10	-	1785219	1779732
Fam18a	NM_001108263	1	chr10	+	5173465	5207518
Tmem186	NM_001025756	1	chr10	+	7022561	7025880
Dnase1	NM_013097	1	chr10	-	11765509	11762569
Nat15	NM_001014226	1	chr10	-	11910230	11890202
Olr1364	NM_001000858	1	chr10	-	12253248	12252285
Tessp1	NM_001135087	1	chr10	-	13110099	13102418
Atp6v0c	NM_130823	1	chr10	-	13420715	13415670
Npw	NM_153294	1	chr10	-	13909415	13908149
Ndufb10	NM_001109443	1	chr10	-	13979468	13977306
Rpl3l	NM_001191589	1	chr10	+	13981947	13992491
Hs3st6	NM_001109450	1	chr10	+	14010050	14016095
LOC685099	NM_001115033	1	chr10	+	14061838	14093132
Fahd1	NM_001024991	1	chr10	-	14103063	14101623
Hagh	NM_033349	1	chr10	+	14106046	14117459
Nubp2	NM_001011891	1	chr10	-	14134994	14131308
Tmem204	NM_001009620	1	chr10	-	14329967	14304564
Tpsg1	NM_175593	1	chr10	+	14617610	14621517
Haghl	NM_001013114	1	chr10	-	15053046	15050381
Axin1	NM_024405	1	chr10	+	15409373	15462726
Arhgdig	NM_001108269	1	chr10	-	15468322	15466158
Bnip1	NM_080897	1	chr10	-	16660896	16648618
Nipal4	NM_001106995	1	chr10	-	31300297	31283584
Gfpt2	NM_001002819	1	chr10	+	35290138	35336286
Sqstm1	NM_181550	1	chr10	-	35762596	35759259
Sqstm1	NM_175843	1	chr10	-	35762630	35751299
N4bp3	NM_001033893	1	chr10	-	37162205	37159335
Cdkn2aipnl	NM_001008278	1	chr10	+	37492020	37501456
LOC686506	NM_001134729	1	chr10	-	40265653	40246613
Anxa6	NM_024156	1	chr10	-	40439683	40383974
Igtp	NM_001008765	1	chr10	+	43829272	43837086
LOC691259	NM_001109632	1	chr10	+	44018454	44029319
Olr1458	NM_001000021	1	chr10	+	45059915	45060842
Guk1	NM_001013115	1	chr10	-	45497364	45489303
Tom1l2	NM_001108277	1	chr10	-	46612883	46503434
Lrrc48	NM_001013857	1	chr10	+	46614081	46662672
Aldh3a2	NM_031731	1	chr10	-	47421064	47400517
Slc47a2	NM_001191920	1	chr10	-	47512360	47464181
Fam18b2	NM_001107568	1	chr10	+	49060662	49072663
Gas7	NM_053484	1	chr10	+	54249338	54403868
Glp2r	NM_021848	1	chr10	-	54487060	54423126
Usp43	NM_001100968	1	chr10	-	54699729	54657452
Stx8	NM_031656	1	chr10	+	54700556	54942042
Ntn1	NM_053731	1	chr10	-	55133536	54950520
RGD1563441	NM_001126292	1	chr10	+	56133423	56134096
Efnb3	NM_001100980	1	chr10	-	56379316	56373321
Fgf11	NM_130816	1	chr10	-	56622972	56619649
LOC497938	NM_001017475	1	chr10	-	56640472	56638640
Spem1	NM_001109653	2	chr10	-	56644248	56642959
Gps2	NM_001017477	1	chr10	+	56757673	56760194
Acadvl	NM_012891	1	chr10	-	56861380	56856232
Dlg4	NM_019621	1	chr10	+	56864458	56890625
Clec10a	NM_022393	2	chr10	+	56998777	57002953
Pld2	NM_033299	1	chr10	+	57388473	57439063
Aipl1	NM_021590	1	chr10	-	58890493	58879845
Txndc17	NM_001105805	1	chr10	+	59100037	59103010
Mnt	NM_001105807	1	chr10	+	62146581	62161832
Serpinf2	NM_001011892	1	chr10	-	62756200	62748115
Inpp5k	NM_001013859	1	chr10	+	62953424	62971016
Doc2b	NM_031142	1	chr10	-	63140805	63115781
RGD1565611	NM_001110155	1	chr10	+	63363231	63366892
Wsb1	NM_001042561	1	chr10	-	65443208	65427130
Ccdc55	NM_001037189	1	chr10	+	67078477	67112145
Mir423	NR_032276	1	chr10	+	67078728	67078807
Nxn	NM_001108285	1	chr10	+	67775937	67913018
Ccl12	NM_001105822	1	chr10	+	70321035	70322586
Lhx1	NM_145880	1	chr10	-	72805799	72800496
Appbp2	NM_001100969	1	chr10	-	73502173	73460119
Med13	NM_001107035	1	chr10	-	74584128	74498273
Cltc	NM_019299	1	chr10	-	75032529	74976824
Trim37	NM_001108288	1	chr10	+	75404910	75537072
Mtmr4	NM_001105827	1	chr10	+	75883525	75906440
Cacna1g	NM_031601	1	chr10	-	83112886	83043635
Acsf2	NM_001034951	1	chr10	-	83238284	83194325
Tac4	NM_172328	1	chr10	+	83946234	83954475
Fam117a	NM_001109039	1	chr10	+	84022261	84067048
Spop	NM_001100496	2	chr10	+	84099989	84185130
Hoxb4	NM_001100787	1	chr10	+	85050694	85053276
Psmb3	NM_017285	1	chr10	+	86452531	86459616
Arl5c	NM_001109046	1	chr10	-	86758083	86751320
Crkrs	NM_138916	1	chr10	+	86972427	87022598
Zpbp2	NM_001007011	1	chr10	+	87370696	87379596
Krt10	NM_001008804	1	chr10	-	88292615	88288619
Gast	NM_012849	1	chr10	+	89273627	89276192
Sc65	NM_021581	1	chr10	-	89353191	89347284
Fkbp10	NM_001014120	1	chr10	+	89354312	89366410
Cnp	NM_012809	1	chr10	+	89519420	89525978
Dhx58	NM_001098788	1	chr10	-	89641311	89630144
Rab5c	NM_001105840	1	chr10	-	89675787	89652341
Kcnh4	NM_053630	1	chr10	-	89697799	89677980
Hcrt	NM_013179	1	chr10	-	89700844	89699632
Stat5a	NM_017064	1	chr10	+	89795403	89819731
Vat1	NM_001033683	1	chr10	-	90491463	90483844
Rnd2	NM_001010953	1	chr10	+	90493476	90497048
Dhx8	NM_001047844	1	chr10	+	90769566	90806827
Etv4	NM_001108299	1	chr10	-	90824019	90808438
Ubtf	NM_001105723	1	chr10	-	91398458	91385371
Slc4a1	NM_012651	1	chr10	-	91471072	91454824
Rap2ip	NM_198758	1	chr10	+	91501017	91510151
Kif18b	NM_001039019	1	chr10	-	92096586	92077414
Hexim1	NM_001025136	1	chr10	+	92290288	92292401
Arhgap27	NM_198759	1	chr10	-	92551340	92522545
Plekhm1	NM_001009677	1	chr10	-	92603324	92555564
Wnt3	NM_001105715	1	chr10	+	92925604	92969613
Rnf190	NM_001013973	1	chr10	-	94855777	94762788
Axin2	NM_024355	1	chr10	+	98294465	98321828
MGC95210	NM_001005532	1	chr10	+	103311634	103322562
Fam104a	NM_001034958	1	chr10	-	103312198	103291219
Cd300lf	NM_001025111	1	chr10	-	105209016	105192307
Grin2c	NM_012575	1	chr10	-	105340976	105323370
Ush1g	NM_001105850	1	chr10	-	105399053	105395183
Otop2	NM_001105851	1	chr10	+	105400189	105409760
Otop3	NM_001105852	1	chr10	+	105412852	105423998
Gga3	NM_001108304	1	chr10	-	105684513	105665475
Recql5	NM_001105853	1	chr10	-	106039287	106000184
Unc13d	NM_138844	1	chr10	-	106185215	106170474
Timp2	NM_021989	1	chr10	-	108358821	108310472
Aatk	NM_001168703	1	chr10	-	109456182	109419818
P4hb	NM_012998	1	chr10	-	109961716	109950220
Tex19	NM_001109622	1	chr10	+	110376505	110378327
Tex19.1	NM_001017482	1	chr10	+	110376943	110379145
Hspa13	NM_019271	1	chr11	-	14535915	14521737
Ncam2	NM_203409	1	chr11	+	20423191	20911422
Adamts1	NM_024400	1	chr11	-	25443144	25434261
Sod1	NM_017050	1	chr11	-	29816342	29810765
RGD1306954	NM_001008288	1	chr11	-	30919537	30910154
RGD1562726	NM_001109052	1	chr11	-	31055914	31039804
RGD1562683	NM_001108314	1	chr11	-	33743630	33730991
Psmg1	NM_001105891	1	chr11	-	36291750	36283569
Wrb	NM_199373	1	chr11	+	36453284	36467217
C2cd2	NM_199391	1	chr11	-	37935054	37873368
Znf295	NM_001107105	1	chr11	-	37973333	37960561
Olr1543	NM_001001104	1	chr11	+	42096412	42097333
Col8a1	NM_001107100	1	chr11	+	43604993	43733870
Plcxd2	NM_001134481	1	chr11	+	56282840	56336442
RGD1359380	NM_001007676	1	chr11	+	64007361	64031773
Iqcb1	NM_001107092	1	chr11	-	65763303	65708817
Eaf2	NM_172047	1	chr11	+	65763409	65809967
Adcy5	NM_022600	1	chr11	-	67437468	67290967
Itgb5	NM_147139	1	chr11	-	68758990	68642153
RGD1559643	NM_001109056	1	chr11	+	73733240	73831764
Cldn16	NM_131905	1	chr11	-	76334074	76313987
Dgkg	NM_013126	1	chr11	+	80623183	80814779
Tra2b	NM_057119	1	chr11	+	81026728	81044936
Senp2	NM_023989	1	chr11	-	81259934	81225719
Chrd	NM_057134	1	chr11	-	82410401	82401700
Thpo	NM_031133	1	chr11	+	82412551	82417807
Dvl3	NM_001107081	1	chr11	-	82622175	82597653
Parl	NM_001035249	1	chr11	+	82836665	82864977
Tbx1	NM_001108322	1	chr11	+	84400979	84410631
Slc7a4	NM_001107078	1	chr11	+	85426545	85430217
Lztr1	NM_001108326	1	chr11	-	85495053	85479493
Ccdc116	NM_001024740	1	chr11	+	85849736	85852819
Mir301b	NR_032270	1	chr11	+	85885247	85885325
Mir130b	NR_031877	1	chr11	+	85885594	85885676
RGD1308065	NM_001077666	1	chr11	+	85887781	85901305
Ppm1f	NM_175755	1	chr11	-	86114278	86086967
Fam128b	NM_001105860	1	chr11	+	86934909	86940800
Cldn5	NM_031701	1	chr11	-	1225513	1224086
Trrap	NM_001105907	1	chr12	-	10143736	10054047
Rbak	NM_001191664	1	chr12	+	11748332	11760543
Actb	NM_031144	1	chr12	+	12047069	12050040
Zfp469	NM_001107123	1	chr12	+	12142594	12239440
Papolb	NM_001012020	1	chr12	+	12440761	12443108
Chst12	NM_001037775	1	chr12	-	14579051	14577439
Mafk	NM_145673	1	chr12	-	15323137	15312419
Gper	NM_133573	1	chr12	-	15719893	15718614
Il3ra	NM_139260	1	chr12	-	16831739	16825701
Taf6	NM_001044225	1	chr12	-	17629268	17620899
Mblac1	NM_001024996	1	chr12	+	17636472	17637735
Fbxo24	NM_001107130	2	chr12	-	19690296	19679944
Lrch4	NM_001127551	2	chr12	+	19694433	19705423
Irs3	NM_032074	1	chr12	-	19711279	19709140
Tsc22d4	NM_001044284	1	chr12	+	19814585	19826247
LOC684993	NM_001109451	1	chr12	+	19846199	19847393
Plod3	NM_178101	1	chr12	+	20856526	20867088
Vgf	NM_030997	1	chr12	+	20903303	20906327
LOC367994	NM_001109020	1	chr12	-	21731561	21725547
Hspb1	NM_031970	1	chr12	-	21912784	21911223
Cldn4	NM_001012022	1	chr12	+	22816133	22817931
Eln	NM_012722	1	chr12	+	23033656	23077043
Kctd7	NM_001128194	1	chr12	-	27573372	27564092
Tpst1	NM_001011903	1	chr12	-	27648581	27585381
Ran	NM_053439	1	chr12	-	28739921	28736785
Piwil1	NM_001108853	1	chr12	-	29036491	29015658
Scarb1	NM_031541	1	chr12	+	32390182	32457661
Gtf2h3	NM_001024236	1	chr12	-	33138233	33121880
Rilpl1	NM_001191665	1	chr12	+	33184827	33222135
Arl6ip4	NM_001025630	1	chr12	-	33605929	33603783
Slc24a6	NM_001017488	1	chr12	-	37250698	37227843
Sdsl	NM_001108336	1	chr12	+	37297341	37307847
Lhx5	NM_139036	1	chr12	-	37332257	37323826
Fbxo21	NM_001108338	1	chr12	-	39753892	39719653
Pebp1	NM_017236	1	chr12	+	40491392	40495593
Gltp	NM_001134413	1	chr12	+	43195540	43215694
Dao	NM_053626	1	chr12	-	43648332	43627592
Selplg	NM_001013230	2	chr12	+	43842267	43843560
Iscu	NM_001105936	1	chr12	-	43892329	43886418
Sart3	NM_001107156	1	chr12	+	43893485	43921131
Ddx51	NM_001107150	1	chr12	-	46160562	46155636
Noc4l	NM_001014129	1	chr12	+	46160643	46165182
P2rx2	NM_053656	1	chr12	+	46485124	46488319
Pxmp2	NM_031587	1	chr12	+	46540322	46550621
Gtpbp6	NM_001135840	1	chr12	+	46722130	46726000
Stx1a	NM_053788	1	chr12	-	731265	690406
Oas2	NM_001009715	1	chr12	+	890035	913532
Ptpn4	NM_001100479	1	chr13	-	32611163	32430874
Slc35f5	NM_001105950	1	chr13	+	38057105	38093225
Lypd1	NM_001007727	1	chr13	-	38441498	38399429
Tmem163	NM_001110763	1	chr13	-	40327947	40144072
Srgap2	NM_001134958	1	chr13	-	44452446	44239945
Fam72a	NM_001081451	1	chr13	+	44453796	44469514
Elk4	NM_001107173	1	chr13	+	44891368	44914125
Golt1a	NM_001109070	2	chr13	+	46224375	46237118
Adora1	NM_017155	1	chr13	-	47192805	47160291
Lad1	NM_001107942	1	chr13	+	48850259	48864622
Kif21b	NM_001105990	1	chr13	+	49162329	49202704
RGD1566099	NM_001108347	1	chr13	-	52170015	52164822
Trove2	NM_001107183	1	chr13	-	57605648	57584655
Uchl5	NM_001012149	1	chr13	+	57605911	57894076
RGD1308695	NM_001105960	1	chr13	-	66300776	66242345
RGD1307890	NM_001037192	1	chr13	+	66300999	66334062
Fam129a	NM_022242	1	chr13	+	66467072	66620136
Rgs16	NM_001077589	1	chr13	+	68807862	68811307
Tor3a	NM_001009683	1	chr13	-	71874034	71849602
Vamp4	NM_001108856	1	chr13	+	78247188	78269770
Creg1	NM_001105966	1	chr13	+	81491303	81503755
Tada1l	NM_001037980	1	chr13	+	82111104	82125060
Kif26b	NM_001109079	1	chr13	+	94184946	94606719
Tfb2m	NM_001008293	1	chr13	-	95246255	95228519
Psen2	NM_031087	1	chr13	-	95951836	95934673
Capn8	NM_133309	1	chr13	+	98577290	98663533
Hlx	NM_001077674	1	chr13	-	100691658	100685758
Angel2	NM_001135119	1	chr13	+	107013926	107030231
Ints7	NM_001191675	1	chr13	+	107641206	107696311
Traf3ip3	NM_001014132	1	chr13	-	109034265	109009596
Fgfrl1	NM_199114	1	chr14	-	1562953	1550893
Atp5i	NM_080481	1	chr14	+	1867343	1868472
Barhl2	NM_022956	1	chr14	+	3888152	3893043
Nudt9	NM_001006991	1	chr14	-	6840664	6809090
LOC498330	NM_001017495	1	chr14	+	7222290	7230296
Areg	NM_017123	1	chr14	-	18475571	18466321
Ythdc1	NM_133423	1	chr14	-	22835283	22805107
Nmu	NM_022239	1	chr14	+	34115471	34143662
Lrrc66	NM_001008763	1	chr14	+	36977617	37001071
Nfxl1	NM_001170438	1	chr14	+	38054860	38095843
Gabrb1	NM_012956	1	chr14	-	39005609	38530270
Gabrg1	NM_080586	1	chr14	+	39878181	39951391
Slc30a9	NM_001109088	1	chr14	-	43477106	43423676
Chrna9	NM_022930	1	chr14	-	44913821	44906565
RGD1565192	NM_001134639	1	chr14	-	62470889	62461059
Drd5	NM_012768	1	chr14	-	77769487	77768059
Cytl1	NM_001134604	1	chr14	-	78354888	78349877
Crmp1	NM_012932	1	chr14	-	79118498	79076299
Wfs1	NM_031823	1	chr14	+	79387246	79404003
LOC680039	NM_001109388	1	chr14	+	79675323	79740145
Afap1	NM_080900	1	chr14	-	80448224	80355357
Acox3	NM_053339	1	chr14	-	80809809	80768999
Hmx1	NM_001108363	1	chr14	-	80999166	80995409
Dok7	NM_001130062	1	chr14	-	81339858	81308033
Zfyve28	NM_001107227	1	chr14	+	82158572	82245071
Fam53a	NM_001107228	1	chr14	+	82786785	82821970
Maea	NM_001008319	1	chr14	+	83124773	83158198
Mtp18	NM_001006960	1	chr14	-	84726953	84723112
Sf3a1	NM_001107235	1	chr14	+	84786071	84806825
Osm	NM_001006961	1	chr14	+	84857231	84860082
Lif	NM_022196	1	chr14	+	84887855	84890630
Cabp7	NM_001007730	1	chr14	-	85395730	85385408
Nefh	NM_012607	1	chr14	-	85604774	85594788
Kremen1	NM_053649	1	chr14	-	85909575	85845442
Ccdc117	NM_001017502	1	chr14	-	86170917	86161550
Camk2b	NM_001042356	1	chr14	-	86721281	86632704
Zmiz2	NM_001100507	1	chr14	+	87137695	87154183
LOC685909	NM_001106019	1	chr14	-	87199178	87180333
Spred2	NM_001047094	1	chr14	+	100698541	100797717
Sertad2	NM_001024903	1	chr14	+	101372812	101445258
Dusp13	NM_001007006	2	chr15	+	2622556	2630230
Usp54	NM_001008863	1	chr15	+	3918086	3983122
Mrps16	NM_001109518	1	chr15	+	4147259	4149662
Cd99l2	NM_134459	1	chr15	+	5673663	5719158
Ptger2	NM_031088	1	chr15	+	20205442	20216872
RGD1559923	NM_001109099	1	chr15	+	25155222	25174185
Rnase12	NM_001012209	1	chr15	-	27036094	27035656
Zfp219	NM_001007681	1	chr15	-	27437773	27434139
Pck2	NM_001108377	1	chr15	+	33671833	33680613
Dcaf11	NM_001009686	1	chr15	+	33691575	33701327
Zdhhc20	NM_001039336	1	chr15	-	36934987	36879172
Fgf9	NM_012952	1	chr15	+	37115067	37155621
Arl11	NM_001013433	1	chr15	+	40458779	40460926
Kpna3	NM_001014792	1	chr15	-	40585152	40513213
RGD1306437	NM_001009635	1	chr15	-	40703967	40683643
Rnaseh2b	NM_001007007	1	chr15	+	41554753	41597638
Fam167a	NM_001109102	1	chr15	+	42719192	42734086
Pbk	NM_001079937	1	chr15	+	45227250	45238096
Adra1a	NM_017191	1	chr15	+	46173428	46263198
Dpysl2	NM_001105717	1	chr15	-	46413786	46346412
Stc1	NM_031123	1	chr15	+	49566884	49577530
Nkx3-1	NM_001034144	1	chr15	+	49743312	49745905
Egr3	NM_017086	1	chr15	+	50477452	50479909
Hr	NM_024364	1	chr15	+	50957052	50972841
Epb4.9	NM_001108385	1	chr15	-	51032118	51004497
Itm2b	NM_001006963	1	chr15	-	54028036	54005134
Cog3	NM_001012157	1	chr15	-	56648037	56600797
Tpt1	NM_053867	1	chr15	+	56752466	56755288
Tsc22d1	NM_013043	1	chr15	+	57499573	57502817
Lect1	NM_030854	1	chr15	-	60916953	60891173
Pcdh8	NM_022868	1	chr15	-	61060741	61056993
Tdrd3	NM_001012043	1	chr15	+	69605243	69739566
Pcdh9	NM_001191688	1	chr15	-	76737306	75827179
Trim52	NM_001106056	1	chr15	+	90214462	90216142
Tmtc4	NM_001134414	1	chr15	-	108118409	108061643
Arf4	NM_024151	1	chr16	+	1955744	1972321
Arhgef3	NM_001106061	1	chr16	+	2595635	2665051
Nt5dc2	NM_001009271	1	chr16	+	6559618	6567690
Hacl1	NM_053493	1	chr16	-	7108830	7073037
Btd	NM_001012047	1	chr16	+	7111350	7141808
Sncg	NM_031688	1	chr16	-	10030513	10025977
Cherp	NM_001106064	1	chr16	+	17785630	17798683
Eps15l1	NM_001029921	1	chr16	+	17846456	17921683
Gtpbp3	NM_001011919	1	chr16	+	18659338	18664441
Plvap	NM_020086	1	chr16	-	18678431	18668568
Insl3	NM_053680	1	chr16	+	18890130	18891475
Pik3r2	NM_022185	2	chr16	+	19171100	19179650
Rab3a	NM_013018	1	chr16	-	19193874	19189765
Pgpep1	NM_201988	1	chr16	+	19276649	19285822
Gdf15	NM_019216	1	chr16	+	19310881	19313465
RGD1566239	NM_001107305	1	chr16	+	19428803	19431276
Gatad2a	NM_001013881	1	chr16	+	19913557	20004379
Ints10	NM_001134416	1	chr16	-	21938144	21907202
Spcs3	NM_001191073	1	chr16	+	40215902	40221337
Stox2	NM_173107	1	chr16	+	48198348	48304507
Cyp4v3	NM_001135600	1	chr16	+	50208686	50233625
Slc7a2	NM_022619	1	chr16	-	54805406	54752118
Dlc1	NM_001127446	1	chr16	+	59312929	59355129
RGD1304810	NM_001107314	1	chr16	-	59479272	59430146
Ppp2cb	NM_017040	1	chr16	-	62351968	62330512
Eif4ebp1	NM_053857	1	chr16	-	69123895	69110521
Ash2l	NM_001106089	1	chr16	+	70617716	70639166
Fgfr1	NM_024146	1	chr16	-	70910045	70869973
Thsd1	NM_001108878	1	chr16	-	74453530	74423525
Defb39	NM_001037522	1	chr16	+	75532991	75536796
Grk1	NM_031096	1	chr16	-	80991796	80979322
Mcf2l	NM_053951	1	chr16	-	81469766	81365089
Sftpd	NM_012878	1	chr16	-	49024	40392
Usp19	NM_001001516	1	chr16	+	1232912	1241554
Irx2	NM_001039505	1	chr17	-	748950	743533
Smad5	NM_021692	1	chr17	-	13824358	13814163
Dok3	NM_001107336	1	chr17	+	15154413	15159609
Dbn1	NM_031024	1	chr17	+	15194686	15208660
F12	NM_001014006	1	chr17	+	15251610	15259583
Pfn3	NM_001109487	1	chr17	+	15261647	15262175
Slc34a1	NM_013030	1	chr17	-	15277902	15262928
Nop16	NM_001047095	1	chr17	+	16084949	16089867
Ptpdc1	NM_001106104	1	chr17	+	22034185	22082480
Aof1	NM_001107343	1	chr17	-	23695480	23655642
Tpmt	NM_001079531	1	chr17	+	23697899	23714167
Rnf182	NM_001109117	1	chr17	-	26902894	26854382
Tmem170b	NM_001008774	1	chr17	-	29056718	29024815
Nedd9	NM_001011922	1	chr17	+	29304749	29354613
Prpf4b	NM_001011923	1	chr17	-	36350616	36319605
Tubb2a	NM_001109119	1	chr17	+	37139176	37143049
Bphl	NM_001037206	1	chr17	-	37181166	37143274
Hist1h1a	NM_001106113	1	chr17	+	48526426	48527170
Hecw1	NM_001106117	1	chr17	+	58856316	59275923
Arhgap12	NM_001107357	1	chr17	+	59797506	59910741
Bambi	NM_139082	1	chr17	-	62658641	62654384
Calml3	NM_001012054	1	chr17	+	77594513	77595889
Pfkfb3	NM_057135	2	chr17	+	78241181	78268272
Gata3	NM_133293	1	chr17	+	79991586	80011574
Slc39a12	NM_001106124	1	chr17	+	88525526	88605947
Bmi1	NM_001107368	1	chr17	+	92784215	92787947
RGD1306000	NM_001108827	1	chr17	-	33230	31537
Colec12	NM_001025721	1	chr18	+	996296	1188288
Mocos	NM_001108425	1	chr18	+	16420502	16466040
Bin1	NM_053959	1	chr18	+	24813406	24872852
Slc23a1	NM_017315	1	chr18	-	28250889	28238952
Cd14	NM_021744	1	chr18	-	29376190	29374594
Ndufa2	NM_001106153	1	chr18	-	29443863	29441773
Ik	NM_001005537	1	chr18	+	29444003	29458808
Pcdha9	NM_199508	1	chr18	+	29715234	29928031
Pabpc2	NM_001106151	1	chr18	+	32756351	32758490
Sh3rf2	NM_001034187	1	chr18	+	35242897	35344484
Dpysl3	NM_012934	1	chr18	-	36680355	36620668
Hsd17b4	NM_024392	1	chr18	+	45157434	45251606
Afap1l1	NM_001106142	1	chr18	-	57768151	57707562
Adrb2	NM_012492	1	chr18	-	58177000	58174957
Tubb6	NM_001025675	1	chr18	+	63919775	63929415
Cep76	NM_001100514	1	chr18	-	64185388	64157005
Psmg2	NM_001106138	1	chr18	+	64185649	64200223
Ccdc68	NM_001077667	1	chr18	+	66623572	66665814
Me2	NM_001107376	1	chr18	-	70590828	70545530
Acaa2	NM_130433	1	chr18	+	71587258	71632610
RGD1560212	NM_001077676	1	chr18	+	77105747	77112140
RGD1307279	NM_001008343	1	chr18	-	81528720	81524260
Katnb1	NM_001024746	1	chr19	-	10373010	10355487
Coq9	NM_001035257	1	chr19	-	10619005	10606082
Ciapin1	NM_001007689	1	chr19	+	10619170	10632187
Mt3	NM_053968	1	chr19	-	11286402	11284553
Fto	NM_001039713	1	chr19	-	16858800	16514745
Rpgrip1l	NM_001107414	1	chr19	+	16859113	16952054
Prdx2	NM_017169	1	chr19	-	24841377	24836198
Rnaseh2a	NM_001013234	1	chr19	+	24841613	24851834
Rtbdn	NM_001107165	1	chr19	-	24860541	24853293
Calr	NM_022399	1	chr19	+	24964774	24969670
Gipc1	NM_053341	1	chr19	-	26169474	26165657
Elmod2	NM_001109506	1	chr19	+	26504958	26524391
Cbfb	NM_001013191	1	chr19	+	34985878	35029444
Lrrc36	NM_001004088	1	chr19	+	35230296	35280568
Atp6v0d1	NM_001011927	1	chr19	-	35386025	35342043
Acd	NM_001037193	3	chr19	-	35533249	35530556
Pard6a	NM_001003654	1	chr19	+	35533394	35535711
Pard6a	NM_001003653	2	chr19	+	35533933	35535711
RGD1561415	NM_001109129	1	chr19	+	35540428	35542338
Gfod2	NM_001107421	1	chr19	-	35592039	35547996
Nrn1l	NM_001135006	1	chr19	+	35731662	35733123
Dpep3	NM_001008383	1	chr19	-	35820643	35814989
Esrp2	NM_001107423	1	chr19	-	35988670	35981504
Dhx38	NM_001106185	1	chr19	-	39433530	39416280
Txnl4b	NM_001013891	1	chr19	+	39436219	39441919
Bcar1	NM_012931	1	chr19	-	41669234	41646189
Cfdp1	NM_199378	1	chr19	-	41792613	41703585
Adamts18	NM_001191944	1	chr19	-	43895889	43722129
Maf	NM_019318	1	chr19	-	45861454	45859509
Cdh13	NM_138889	1	chr19	+	48507172	49575122
Osgin1	NM_138504	1	chr19	+	49675214	49690479
Kcng4	NM_001107435	1	chr19	-	49892567	49880613
RGD1304884	NM_001107436	2	chr19	+	50465553	50482061
Cyba	NM_024160	1	chr19	-	52721609	52713149
Cbfa2t3	NM_001108453	1	chr19	-	52980399	52908941
Cpne7	NM_001108454	1	chr19	+	53449427	53466072
Spire2	NM_001127538	1	chr19	+	53658620	53697285
Abcb10	NM_001012166	1	chr19	-	54181495	54151423
Cox6c1	NM_173303	1	chr19	-	54398802	54397943
Cog2	NM_001110494	1	chr19	+	54703251	54736246
RGD1306192	NM_001134573	1	chr19	+	55939044	55952745
Rhobtb3	NM_001107645	1	chr2	-	2967473	2911819
Arsk	NM_001047917	1	chr2	-	3181562	3125171
Mblac2	NM_001108934	1	chr2	+	9804234	9847030
Polr3g	NM_001109468	1	chr2	-	9804285	9763377
Acot12	NM_130747	1	chr2	+	21984848	22035224
Serinc5	NM_133395	1	chr2	+	22871986	22977705
Arsb	NM_033443	1	chr2	+	24067559	24223821
F2r	NM_012950	1	chr2	-	25989072	25985799
Sv2c	NM_031593	1	chr2	-	26555019	26326861
Slc30a5	NM_001106404	1	chr2	-	31637655	31607556
Pde4d	NM_001113328	1	chr2	+	40496292	41311012
Ppap2a	NM_022538	1	chr2	+	44183289	44247787
Gpx8	NM_001106411	1	chr2	-	44427603	44424009
Mocs2	NM_001162413	1	chr2	+	46948320	46960059
Isl1	NM_017339	1	chr2	-	48060394	48050123
Fgf10	NM_012951	1	chr2	+	50866798	50940319
Hmgcs1	NM_017268	1	chr2	+	51737089	51754583
Oxct1	NM_001127580	1	chr2	+	53934432	54029228
Amacr	NM_012816	1	chr2	+	60332291	60344326
March11	NM_001101828	1	chr2	+	77989650	78090949
Fbxl7	NM_001108545	1	chr2	-	78610165	78232360
Zfp455	NM_173314	1	chr2	+	86196443	86211365
LOC499573	NM_001047947	1	chr2	-	94950560	94928751
Pxmp3	NM_017234	1	chr2	+	98361890	98378715
Mfn1	NM_138976	1	chr2	+	118739154	118783037
Usp13	NM_001107665	1	chr2	+	119006686	119116188
Arse	NM_001047885	1	chr2	+	122663036	122670111
Plk4	NM_001107669	1	chr2	+	127760507	127779640
Phf17	NM_001107670	1	chr2	+	128499982	128553050
Trpc4	NM_080396	1	chr2	+	143350285	143485716
RGD1565059	NM_001127562	1	chr2	-	153733281	153709292
Rarres1	NM_001014790	1	chr2	-	157367137	157332212
Pdcd10	NM_001009542	1	chr2	-	166445015	166402651
Serpini1	NM_053779	1	chr2	+	166445764	166555032
Tdo2	NM_022403	1	chr2	-	173611833	173594019
Sfrp2	NM_001100700	1	chr2	+	175479319	175486865
Mab21l2	NM_001109391	1	chr2	-	178525454	178522369
RGD1309453	NM_001107701	1	chr2	-	179809219	179796566
Bcan	NM_012916	1	chr2	-	180080942	180072870
Fam189b	NM_001107690	1	chr2	+	181264183	181270006
Mtx1	NM_001100667	1	chr2	-	181381406	181379689
Trim46	NM_001107691	1	chr2	-	181417003	181404409
Krtcap2	NM_001106444	1	chr2	+	181417283	181421280
Efna1	NM_053599	1	chr2	-	181451944	181444598
Flad1	NM_001110138	1	chr2	-	181607537	181598067
Cks1b	NM_001135749	1	chr2	-	181616222	181611638
Shc1	NM_053517	1	chr2	+	181616580	181628144
Shc1	NM_001164060	1	chr2	+	181619436	181628144
Ube2q1	NM_001106448	1	chr2	+	181978841	181987913
Snapap	NM_001025648	1	chr2	-	182764481	182762313
Snapap	NM_001170576	1	chr2	-	182764894	182762313
Psmd4	NM_031331	1	chr2	-	189942421	189933160
Sema6c	NM_017308	1	chr2	+	190069488	190078845
Prune	NM_001007697	1	chr2	-	190192807	190165355
Anp32e	NM_001013200	1	chr2	+	190715684	190730204
Vps45	NM_172072	1	chr2	-	190859954	190799601
Otud7b	NM_001107697	1	chr2	+	190905521	190964454
Polr3gl	NM_001109571	1	chr2	-	191392987	191376376
Ankrd34a	NM_001024980	1	chr2	+	191395508	191398939
Lix1l	NM_001024303	1	chr2	+	191399901	191426502
Pde4dip	NM_022382	1	chr2	-	192671053	192534746
Syt6	NM_022191	1	chr2	+	198807339	198862227
Rhoc	NM_001106461	1	chr2	+	200048055	200054107
Wdr47	NM_001100702	1	chr2	+	204159070	204236688
LOC691448	NM_001109640	1	chr2	+	204671681	204716990
S1pr1	NM_017301	1	chr2	-	211855511	211851303
Ugt8	NM_019276	1	chr2	-	223048277	222977965
Elovl6	NM_134383	1	chr2	+	226946572	227054321
Mcoln2	NM_001039005	1	chr2	+	244323410	244385583
Lpar3	NM_023969	1	chr2	+	244431788	244510815
Ptgfr	NM_013115	1	chr2	+	3425806	3458646
Olr1705	NM_001000887	1	chr20	+	792619	793558
Gabbr1	NM_031028	1	chr20	-	1582426	1553296
RT1-S2	NM_001008857	1	chr20	+	2794348	2795770
Ppp1r10	NM_022951	1	chr20	-	2984636	2970677
Mrps18b	NM_212534	1	chr20	+	2985971	2992031
Vars2	NM_213563	1	chr20	+	3228062	3238909
Tnf	NM_012675	1	chr20	+	3660999	3663617
Bat4	NM_001034157	1	chr20	-	3764338	3761294
Ly6g5b	NM_001001934	1	chr20	+	3769817	3770754
Ly6g6e	NM_001001972	1	chr20	-	3810443	3808706
Ly6g6d	NM_001001970	1	chr20	+	3813285	3816525
G6b	NM_001003976	1	chr20	+	3821899	3823718
Clic1	NM_001002807	1	chr20	-	3842500	3498935
Msh5	NM_212536	1	chr20	+	3845730	3862011
Neu1	NM_031522	1	chr20	-	4003800	3999316
Stk19	NM_001013197	1	chr20	+	4095980	4105509
Cyp21a1	NM_057101	1	chr20	+	4125356	4128518
Agpat1	NM_212458	1	chr20	-	4245723	4237797
Rnf5	NM_001109025	1	chr20	+	4248001	4250448
LOC688090	NM_001101017	1	chr20	-	4736133	4731215
RT1-Bb	NM_001004084	1	chr20	-	4736201	4730558
Brd2	NM_212495	2	chr20	+	4864605	4871813
Cuta	NM_001164707	1	chr20	-	5176392	5175112
Cuta	NM_212494	1	chr20	-	5176607	5175112
Cuta	NM_001164706	1	chr20	-	5176689	5175112
Syngap1	NM_181092	1	chr20	+	5178522	5208449
Bak1	NM_053812	1	chr20	-	5264593	5255953
Ggnbp1	NM_001009972	1	chr20	+	5265352	5271653
Taf11	NM_001008350	1	chr20	-	6119513	6113416
Anks1a	NM_001107613	1	chr20	+	6121307	6274822
Tead3	NM_001098216	1	chr20	-	6591723	6572335
Lhfpl5	NM_001013906	1	chr20	+	6814055	6824225
Mapk14	NM_031020	1	chr20	+	6939248	7000378
Cpne5	NM_001107616	1	chr20	-	7535366	7453642
Mdga1	NM_001107618	1	chr20	-	8200149	8149685
Pknox1	NM_001013074	1	chr20	+	10019511	10041680
Cbs	NM_012522	1	chr20	-	10075520	10047477
Sik1	NM_021693	1	chr20	-	10291735	10282202
Hsf2bp	NM_001127683	1	chr20	-	10452266	10366834
Dnmt3l	NM_001003964	1	chr20	-	10973422	10958956
Aire	NM_001106379	1	chr20	+	10980030	10996102
Trpm2	NM_001011559	1	chr20	+	11053300	11099740
Lrrc3	NM_145679	1	chr20	+	11107144	11108095
LOC689927	NM_001109555	1	chr20	-	11175010	11173951
RGD1311257	NM_001008307	1	chr20	+	11504044	11536944
Ftcd	NM_053567	1	chr20	-	12483807	12470289
RGD1564149	NM_001079708	1	chr20	-	12602648	12591068
Mif	NM_031051	1	chr20	+	13191985	13192851
Gstt2	NM_012796	1	chr20	+	13221695	13225367
Susd2	NM_001106381	1	chr20	-	13442683	13435256
Gnaz	NM_013189	1	chr20	-	14174136	14148002
Tfam	NM_031326	1	chr20	+	18100628	18112682
Rhobtb1	NM_001107622	1	chr20	-	20166069	20089810
Ccar1	NM_001108535	1	chr20	-	30039602	29996999
Smpdl3a	NM_001005539	1	chr20	+	36821915	36844891
Foxo3	NM_001106395	1	chr20	-	46262818	46171783
Prep	NM_031324	1	chr20	+	49024916	49144670
Sim1	NM_001107641	1	chr20	+	54908177	54988099
Nrarp	NM_001143750	1	chr3	+	3341924	3344473
LOC499749	NM_001024309	1	chr3	+	3426262	3433741
Grin1	NM_017010	1	chr3	-	3480381	3453783
LOC680531	NM_001109418	1	chr3	+	3538476	3543730
Entpd2	NM_172030	1	chr3	+	3564379	3569801
Npdc1	NM_001004231	1	chr3	+	3571499	3577157
Abca2	NM_024396	1	chr3	+	3595422	3615328
Clic3	NM_001013080	1	chr3	+	3622893	3624805
Fbxw5	NM_001025730	1	chr3	+	3673917	3677876
Mamdc4	NM_145768	1	chr3	-	3743019	3733163
Phpt1	NM_001106558	1	chr3	-	3746346	3744946
Lcn8	NM_001128183	1	chr3	+	3820215	3823199
Lcn5	NM_024136	1	chr3	+	3825477	3829490
Lcn9	NM_001106560	1	chr3	+	3996495	3998850
Camsap1	NM_001168549	1	chr3	-	4159591	4098537
Dnlz	NM_001130990	1	chr3	-	4524662	4522914
Egfl7	NM_139104	1	chr3	+	4760573	4769908
Zmynd19	NM_198770	1	chr3	+	5097116	5106465
Nelf	NM_057190	1	chr3	+	5201580	5210256
Ntng2	NM_001107825	1	chr3	-	8225139	8171756
Trub2	NM_001014257	1	chr3	-	8774772	8769167
LOC499770	NM_001047110	1	chr3	-	9191739	9187006
Sh3glb2	NM_001009692	1	chr3	-	9403628	9388826
Crat	NM_001004085	1	chr3	-	9461180	9447584
Ppp2r4	NM_001108577	1	chr3	+	9461717	9492181
Fnbp1	NM_138914	1	chr3	-	10202199	10091464
Qrfp	NM_198200	2	chr3	-	10912515	10912140
Golga2	NM_022596	1	chr3	+	11412087	11434260
Lcn2	NM_130741	1	chr3	-	11514747	11511401
Sh2d3c	NM_001108579	1	chr3	+	11687030	11731868
Psmb7	NM_053532	1	chr3	-	18451208	18384196
Orc4l	NM_199092	2	chr3	-	29851852	29813263
Dpp4	NM_012789	1	chr3	-	44360283	44279254
Dlx1	NM_001100531	1	chr3	+	53837051	53841642
Dlx2	NM_001191746	1	chr3	-	53854092	53852208
Ola1	NM_001033927	1	chr3	-	55715568	55596307
Frzb	NM_001100527	1	chr3	-	63383436	63350504
Slc43a3	NM_001107743	1	chr3	+	68152749	68173185
Prg3	NM_001106487	1	chr3	+	68219692	68225298
Olr569	NM_001000664	1	chr3	+	71203755	71204685
Olr689	NM_001000997	1	chr3	-	73570488	73569552
Chrm4	NM_031547	1	chr3	+	76301987	76309724
Creb3l1	NM_001005562	1	chr3	-	76401633	76361148
Prr5l	NM_001080150	1	chr3	-	86948468	86868128
Trim44	NM_001013203	1	chr3	-	87594329	87458182
Pax6	NM_013001	1	chr3	+	91127604	91149178
RGD1566052	NM_001115047	1	chr3	+	91360261	91364680
Mpped2	NM_198778	1	chr3	+	92197072	92370701
RGD1311463	NM_001014045	1	chr3	-	92472493	92462490
Muc15	NM_001044301	1	chr3	+	96181641	96193771
Slc12a6	NM_001109630	1	chr3	+	98110546	98212242
Eif2ak4	NM_001105744	1	chr3	+	104820241	104906288
Ppp1r14d	NM_172011	1	chr3	-	105745517	105731270
Tyro3	NM_017092	1	chr3	+	106309670	106328607
Adra2b	NM_138505	1	chr3	+	114867356	114871403
Acoxl	NM_001106508	1	chr3	+	115365278	115687566
Bcl2l11	NM_171989	1	chr3	+	115692322	115722701
Mertk	NM_022943	1	chr3	+	116308386	116416414
Snrpb	NM_134358	1	chr3	-	117778063	117770453
Cdc25b	NM_133572	1	chr3	+	118893715	118903516
Smox	NM_001134854	1	chr3	+	119240375	119254370
Rassf2	NM_001037096	1	chr3	-	119769685	119735753
Bmp2	NM_017178	1	chr3	+	121372691	121381235
Trib3	NM_144755	1	chr3	-	142670135	142664650
LOC502684	NM_001025060	1	chr3	+	142745093	142764314
Map1lc3a	NM_199500	1	chr3	+	145758951	145760532
Myh7b	NM_001107794	1	chr3	+	146115686	146139441
Edem2	NM_001004230	1	chr3	-	146241062	146215242
Ghrh	NM_031577	1	chr3	-	148046352	148027234
Actr5	NM_001108600	1	chr3	+	149357983	149371469
Matn4	NM_001106539	1	chr3	-	155426606	155411587
Dnttip1	NM_134400	1	chr3	+	155775293	155799124
Ube2c	NM_001106542	1	chr3	+	155800356	155802757
Mmp9	NM_031055	1	chr3	+	155985472	155993433
Sulf2	NM_001034927	1	chr3	-	157298389	157197255
Kcnb1	NM_013186	1	chr3	-	158342423	158250000
Spata2	NM_053675	1	chr3	-	158640824	158632424
Cebpb	NM_024125	2	chr3	+	158826020	158827845
Mc3r	NM_001025270	1	chr3	+	163158775	163159873
Rbm38	NM_001108965	1	chr3	+	163885487	163898314
Ppp1r3d	NM_001109564	1	chr3	-	167508749	167505677
RGD1311952	NM_001134551	1	chr3	+	167510750	167515671
Osbpl2	NM_001013079	2	chr3	+	169174366	169219820
Gata5	NM_001024316	1	chr3	-	169393508	169385320
Srms	NM_001011961	1	chr3	-	170354346	170347941
Lime1	NM_001108614	1	chr3	+	170522419	170524743
Sox18	NM_001024781	1	chr3	-	170822262	170820459
Nos3	NM_021838	1	chr4	-	6179441	6158846
Napepld	NM_199381	1	chr4	+	8821726	8845709
Cav1	NM_031556	1	chr4	+	42956101	42989056
Atp6v1f	NM_053884	1	chr4	+	56347183	56350085
Tspan33	NM_001109227	1	chr4	+	56584839	56608349
Cald1	NM_013146	1	chr4	+	62087363	62156855
Nup205	NM_001108620	1	chr4	+	62589140	62656129
Mtpn	NM_024374	1	chr4	-	62924175	62896761
Clec2l	NM_001044233	1	chr4	+	66232207	66248866
Mkrn1	NM_001004233	1	chr4	-	66929911	66911794
Epha1	NM_001107858	1	chr4	-	70142309	70127871
Gimap4	NM_173153	1	chr4	+	76777678	76784512
Doxl1	NM_199233	1	chr4	+	77025229	77028846
RGD1306936	NM_001106593	1	chr4	+	77202216	77211040
Hoxa9	NM_001109233	1	chr4	-	80517521	80515621
Prr15	NM_001104527	1	chr4	+	82704273	82707320
Adcyap1r1	NM_133511	1	chr4	+	84209728	84254982
RGD1560028	NM_001109239	1	chr4	+	94938310	95021195
Krcc1	NM_001009413	1	chr4	+	104483864	104496846
Rnf103	NM_053438	1	chr4	+	104762183	104778157
Tcf3	NM_001107865	1	chr4	-	106006968	106006221
Tmsb10	NM_021261	1	chr4	-	106287089	106286029
LRRTM1	NM_001109374	1	chr4	+	111166759	111182344
RGD1304792	NM_001134554	1	chr4	+	116167382	116204212
Tacr1	NM_012667	1	chr4	+	116610594	116780394
Pcgf1	NM_001007000	1	chr4	+	117290409	117292999
Mrpl53	NM_001108635	1	chr4	+	117321320	117322207
Cml1	NM_021668	1	chr4	-	120065996	120059310
Mxd1	NM_001100749	1	chr4	-	120822346	120801931
Arhgap25	NM_001109247	1	chr4	-	121700835	121620925
Ruvbl1	NM_147177	1	chr4	+	122556856	122591769
Mcm2	NM_001107873	1	chr4	-	122991934	122977521
Nup210	NM_053322	1	chr4	-	125285493	125189611
Chchd4	NM_001013431	1	chr4	-	125656403	125647268
Tmem43	NM_001007745	1	chr4	+	125656687	125671827
Aer61	NM_001009502	1	chr4	-	131869461	131833303
Bhlhe40	NM_053328	1	chr4	+	144139485	144145186
Lhfpl4	NM_181387	1	chr4	-	149072608	149049667
Cpne9	NM_001024982	1	chr4	+	149165856	149189090
Slc6a1	NM_024371	1	chr4	+	150249866	150265186
Mkrn2	NM_001008314	1	chr4	+	151734326	151752629
Tmem72	NM_001108643	1	chr4	-	153062248	153036954
Hnrnpf	NM_001037287	1	chr4	+	154207197	154228398
Ret	NM_001110099	1	chr4	-	154491103	154450995
Clec4a3	NM_001005891	1	chr4	+	159464409	159474023
Leprel2	NM_001106620	1	chr4	-	160978321	160964296
Fgf6	NM_131908	1	chr4	+	163403895	163412431
H2afj	NM_001109610	1	chr4	+	173818669	173819154
Ptpro	NM_017336	1	chr4	+	174376395	174586694
Pde3a	NM_017337	1	chr4	+	178658895	178930417
Pthlh	NM_012636	1	chr4	-	184898841	184887701
Bicd1	NM_001108653	1	chr4	+	186922059	187069288
Pex26	NM_001106618	1	chr4	-	1660704	1648600
Tram1	NM_001007701	1	chr5	+	4844207	4869207
Ncoa2	NM_031822	1	chr5	+	5197890	5273000
Xkr4	NM_001011971	1	chr5	+	16150481	16552907
Gem	NM_001106637	1	chr5	+	25809542	26008249
RGD1359108	NM_001007702	1	chr5	-	51865205	51839723
Smu1	NM_057195	1	chr5	-	58133640	58115069
Dnai1	NM_001024342	1	chr5	+	58988980	59060130
Il11ra1	NM_139116	1	chr5	+	59192697	59199783
Unc13b	NM_001042579	1	chr5	+	59551927	59768901
Creb3	NM_001013092	1	chr5	+	60040873	60045511
Tln1	NM_001039025	1	chr5	-	60040908	60010951
Npr2	NM_053838	1	chr5	+	60107562	60127960
Olr834	NM_001000407	1	chr5	-	60191570	60190631
Olr838	NM_001000581	1	chr5	-	60281447	60280490
Coro2a	NM_001012101	1	chr5	-	63152843	63121904
Nr4a3	NM_017352	2	chr5	+	64719004	64727461
Fktn	NM_001108667	1	chr5	+	71155050	71208525
Klf4	NM_053713	2	chr5	-	73451286	73446927
Rod1	NM_031346	1	chr5	-	77635122	77551328
Akna	NM_001108668	1	chr5	-	80368061	80329461
Leprot	NM_020099	1	chr5	+	122315509	122327920
RGD1559493	NM_001109262	1	chr5	-	127695667	127669765
Ttc22	NM_001106671	1	chr5	+	127700122	127716927
Yipf1	NM_199383	1	chr5	+	128425972	128461233
Dmrta2	NM_001107951	1	chr5	+	131410450	131416198
Tal1	NM_001107958	1	chr5	+	135430984	135444692
Pdzk1ip1	NM_130401	1	chr5	+	135462145	135466968
RGD1566001	NM_001109263	1	chr5	-	136423756	136414032
Hpdl	NM_001014068	1	chr5	-	137117984	137116377
Rps8	NM_031706	1	chr5	-	137469275	137466704
Kif2c	NM_001085369	1	chr5	-	137498974	137473697
Slc6a9	NM_053818	1	chr5	+	138300868	138334893
Ebna1bp2	NM_001008721	1	chr5	+	139095874	139100441
Olr865	NM_001000410	1	chr5	-	139348071	139347123
Foxj3	NM_001107971	1	chr5	+	140128527	140218617
Guca2a	NM_013118	1	chr5	+	140227303	140229146
Guca2b	NM_022284	1	chr5	-	140239234	140237183
RGD1563049	NM_001134521	1	chr5	+	140455107	140456512
Ctps	NM_001134873	1	chr5	-	141165817	141136685
Smap2	NM_001100669	1	chr5	-	141590955	141544551
Hpcal4	NM_017357	2	chr5	+	142490461	142498359
Mtf1	NM_001108677	1	chr5	+	144135673	144180430
Rspo1	NM_001107980	1	chr5	+	144332301	144353646
Meaf6	NM_001113784	1	chr5	+	144426474	144449635
Zmym1	NM_001107983	1	chr5	-	146504387	146487290
Gjb3	NM_019240	1	chr5	-	146772616	146771803
Gjb4	NM_053984	1	chr5	-	146799475	146796652
Sync	NM_001108683	1	chr5	+	148448943	148471419
Zbtb8b	NM_001109265	1	chr5	-	148590246	148583355
Bsdc1	NM_001106636	1	chr5	+	148616869	148645100
Tssk3	NM_001007650	1	chr5	-	148647266	148645616
RGD1564163	NM_001109266	1	chr5	+	148647726	148648716
Serinc2	NM_001031656	1	chr5	-	149301805	149279135
Zcchc17	NM_001109267	1	chr5	-	149388386	149347189
Snrnp40	NM_001134556	1	chr5	+	149388591	149422973
Ptpru	NM_001191575	1	chr5	-	150695183	150612094
Rps6ka1	NM_031107	1	chr5	+	151274665	151288006
Zdhhc18	NM_001039339	1	chr5	+	151447125	151474022
Tmem222	NM_001113780	1	chr5	+	151848196	151859986
Ppp1r8	NM_001107911	2	chr5	+	152305935	152323075
Znf593	NM_001106689	1	chr5	-	152990053	152987724
Stmn1	NM_017166	1	chr5	+	153226422	153232084
Fusip1	NM_001025738	1	chr5	+	154637425	154645826
Lypla2	NM_031342	1	chr5	-	154755029	154750432
C1qc	NM_001008524	1	chr5	-	155659430	155656103
Cdc42	NM_171994	1	chr5	-	156143040	156106123
Ece1	NM_053596	1	chr5	+	156635655	156735778
Pla2g2e	NM_001106696	1	chr5	+	157699793	157705176
Rnf186	NM_001109592	2	chr5	+	157790445	157791670
Iffo2	NM_001134703	1	chr5	+	158404339	158418394
Padi3	NM_017230	1	chr5	-	159669304	159641259
Ddi2	NM_001034149	1	chr5	-	160621531	160582314
Cela2a	NM_012553	1	chr5	-	160731804	160722052
Lrrc38	NM_001107991	1	chr5	+	162225790	162248103
Vps13d	NM_001108006	1	chr5	-	163649390	163423920
H6pd	NM_001106698	1	chr5	-	167125298	167093826
Tas1r1	NM_053305	1	chr5	-	169268006	169256280
Nphp4	NM_001037650	1	chr5	+	169711037	169797486
Pusl1	NM_001108699	1	chr5	-	172749571	172745714
Agrn	NM_175754	1	chr5	-	173020764	172999420
Strn	NM_019148	1	chr6	-	1510817	1428547
Abcg5	NM_053754	1	chr6	-	8064425	8027646
Abcg8	NM_130414	1	chr6	+	8064630	8083271
Prkce	NM_017171	1	chr6	+	9631241	10097311
Ttc7	NM_001100756	1	chr6	+	10787529	10895027
Wdr43	NM_001037791	1	chr6	-	23990272	23950922
Mpv17l	NM_001098240	1	chr6	+	25200451	25214904
RGD1559683	NM_001109275	1	chr6	-	25908084	25889214
Seli	NM_001134754	1	chr6	-	26096822	26058653
Ddx1	NM_053414	1	chr6	-	36825473	36794601
Hpcal1	NM_017356	1	chr6	+	41458061	41576771
Iah1	NM_001100540	1	chr6	+	41875019	41882237
Cys1	NM_001109597	1	chr6	-	42328045	42311212
Dld	NM_199385	1	chr6	-	49205894	49185187
Prkar2b	NM_001030020	1	chr6	-	50325298	50234979
Bzw2	NM_134402	1	chr6	-	54881310	54817672
Ankmy2	NM_001108019	1	chr6	+	54881680	54923743
Lrrn3	NM_030856	1	chr6	-	60776258	60745500
Nrcam	NM_013150	1	chr6	+	63717459	64015522
Nkx2-8	NM_001106732	1	chr6	-	77009657	77007953
Pax9	NM_001039539	1	chr6	+	77107767	77124520
Pygl	NM_022268	1	chr6	-	92341347	92298338
Trim9	NM_130420	1	chr6	-	92457863	92358508
Arid4a	NM_001108029	1	chr6	+	93130855	93201927
Ppm1a	NM_017038	1	chr6	+	95162066	95198936
Kcnh5	NM_133610	1	chr6	-	97772082	97484187
Plekhh1	NM_001108036	1	chr6	+	101664128	101714245
Actn1	NM_031005	1	chr6	-	103282873	103188592
Smoc1	NM_001002835	1	chr6	+	104825268	104998689
Mlh3	NM_001108043	1	chr6	-	109318893	109280909
Jdp2	NM_053894	1	chr6	+	109708744	109740375
RGD1310769	NM_001106749	1	chr6	-	109945923	109934786
RGD1309492	NM_001108044	1	chr6	+	111075530	111098353
Sptlc2	NM_001037097	1	chr6	-	111622959	111546036
Alkbh	NM_001108718	1	chr6	-	111682061	111662505
Rin3	NM_001108052	1	chr6	+	126555386	126665098
Lgmn	NM_022226	1	chr6	-	126694869	126668904
Ifi27l2b	NM_206846	1	chr6	-	127735026	127733539
Serpina11	NM_001008776	1	chr6	-	128042567	128036623
Serpina11	NM_001166352	1	chr6	-	128046046	128036627
RGD1308470	NM_001014198	1	chr6	+	129842159	129858112
Vrk1	NM_001012194	1	chr6	+	130181609	130249361
Ccnk	NM_001109672	1	chr6	+	132547057	132569679
Wdr25l	NM_001135894	1	chr6	+	133239460	133240754
Dync1h1	NM_019226	1	chr6	+	135318082	135391459
Rcor1	NM_001108060	1	chr6	+	135859304	135862318
Traf3	NM_001108724	1	chr6	+	135925374	136027270
Amn	NM_001108061	1	chr6	+	136031477	136038918
Itgb8	NM_001108726	1	chr6	-	146573064	146494977
Dio3	NM_017210	1	chr6	+	1588183	1590044
Hsd17b6	NM_173305	1	chr7	-	1289002	1267776
Prim1	NM_001008768	1	chr7	+	1293136	1323027
Apon	NM_001009385	1	chr7	-	1551655	1550251
Mmp19	NM_001107159	1	chr7	+	2091531	2099235
Gna11	NM_031033	1	chr7	+	9636747	9662492
Nfic	NM_031567	1	chr7	+	9768134	9793584
LOC690617	NM_001109605	1	chr7	+	9830205	9831968
Gipc3	NM_001109282	1	chr7	+	9860577	9865267
Matk	NM_021859	1	chr7	-	9945824	9940798
Map2k2	NM_133283	1	chr7	-	10094003	10074655
Gng7	NM_024138	1	chr7	+	10203111	10271719
Ap3d1	NM_001100719	1	chr7	+	10480809	10516163
Mknk2	NM_001011985	1	chr7	+	10550039	10561097
Csnk1g2	NM_001033870	1	chr7	-	10605475	10587246
Adat3	NM_001103361	1	chr7	-	10621288	10619918
Klf16	NM_001127604	1	chr7	+	10656661	10658690
Midn	NM_001191577	1	chr7	-	11068365	11061650
Mbrl	NM_001100886	1	chr7	+	11236952	11244044
Grin3b	NM_133308	1	chr7	-	11250304	11243972
Arid3a	NM_001108066	1	chr7	-	11290551	11269055
Fstl3	NM_053629	1	chr7	-	11442885	11438359
Rnf126	NM_001033702	1	chr7	+	11454325	11461614
Gzmm	NM_057183	1	chr7	-	11533590	11526383
Akap8	NM_053855	1	chr7	-	12889333	12873302
Pah	NM_012619	1	chr7	+	24175897	24243590
RGD1561102	NM_001106777	1	chr7	-	25403549	25402761
Arl1	NM_022385	1	chr7	+	25403920	25416168
Snrpf	NM_001126091	1	chr7	-	30651266	30644563
Atp2b1	NM_053311	1	chr7	+	36493660	36600280
Cnot2	NM_001011988	1	chr7	-	55880812	55823985
Frs2	NM_001108097	1	chr7	-	56490535	56409862
Slc35e3	NM_001134687	1	chr7	-	57056156	57043096
RGD1308261	NM_001134464	1	chr7	+	59491264	59494994
Avpr1a	NM_053019	1	chr7	+	62225536	62229461
Pip4k2c	NM_080480	1	chr7	-	67166564	67151468
Osr2	NM_001012118	1	chr7	+	70769122	70776248
Fbxo43	NM_001012117	1	chr7	-	71683901	71670328
Lrp12	NM_001134883	1	chr7	-	75529424	75458003
Mal2	NM_198786	1	chr7	+	90945458	90978439
Mtss1	NM_001130563	1	chr7	+	95808265	95947923
Kcnq3	NM_031597	2	chr7	-	103627045	103325189
Phf20l1	NM_001025702	1	chr7	+	103945837	103976140
Gpr20	NM_022216	1	chr7	-	111406441	111405378
Ptp4a3	NM_001114405	1	chr7	+	111462190	111468045
Bai1	NM_001170597	1	chr7	+	112622005	112683383
Jrk	NM_001104612	1	chr7	-	112824076	112819392
Psca	NM_001172106	1	chr7	+	112829649	112831845
Lypd2	NM_001130545	1	chr7	-	112848330	112846292
Ly6e	NM_001017467	1	chr7	+	113151827	113155521
Ly6h	NM_001134839	1	chr7	-	113512281	113510428
Top1mt	NM_001002798	1	chr7	-	113619109	113596082
Naprt1	NM_207609	1	chr7	-	113868730	113865285
Tigd5	NM_001126268	1	chr7	+	113885758	113888278
RGD1562665	NM_001135903	1	chr7	+	113967894	113978712
RGD1565316	NM_001115026	1	chr7	+	114299063	114322742
Fbxl6	NM_001005563	1	chr7	-	114590656	114587757
Gpr172b	NM_001109670	1	chr7	+	114590751	114594162
Cyhr1	NM_001025122	1	chr7	-	114708549	114707098
KIFC2	NM_198752	1	chr7	+	114710368	114717778
Foxh1	NM_001130493	1	chr7	-	114719463	114717382
Ppp1r16a	NM_001130566	1	chr7	+	114721077	114744220
Rabl4	NM_001130495	1	chr7	-	116096150	116080403
Tmprss6	NM_001130556	1	chr7	-	116419667	116391729
Rac2	NM_001008384	1	chr7	-	116532482	116520065
Mfng	NM_199110	1	chr7	-	116735280	116717404
Cby1	NM_145676	1	chr7	+	117903216	117908964
Pdgfb	NM_031524	1	chr7	-	118262021	118244384
Syngr1	NM_019166	1	chr7	+	118328187	118351610
Cacna1i	NM_020084	1	chr7	+	118582278	118681537
Tnrc6b	NM_138845	1	chr7	+	118993652	119212958
L3mbtl2	NM_001033695	1	chr7	+	120016772	120037852
Zc3h7b	NM_001130695	1	chr7	+	120117096	120144776
Tob2	NM_001007146	1	chr7	-	120209535	120200828
Naga	NM_001012120	1	chr7	-	120714429	120706146
Fam109b	NM_001130511	1	chr7	+	120716938	120721560
A4galt	NM_022240	1	chr7	-	121255671	121252116
Bik	NM_053704	2	chr7	-	121396609	121377003
Tspo	NM_012515	1	chr7	+	121597083	121599342
Parvg	NM_001130583	1	chr7	+	122322459	122341397
Fbln1	NM_001127547	1	chr7	+	123208153	123287289
Selo	NM_001085485	1	chr7	+	127392499	127403393
Tubgcp6	NM_001108748	1	chr7	-	127423259	127402272
Plxnb2	NM_001108106	1	chr7	-	127483162	127457132
Arsa	NM_001034933	1	chr7	-	127792734	127790207
Acr	NM_012490	1	chr7	+	127885398	127891552
Cntn1	NM_057118	1	chr7	+	130658835	130845071
Col2a1	NM_012929	1	chr7	-	136707976	136679218
Olr1105	NM_001001078	1	chr7	-	137077807	137076889
Olr1106	NM_001000423	1	chr7	-	137110149	137109219
Prph	NM_012633	1	chr7	+	137836151	137839931
Tmbim6	NM_019381	1	chr7	+	138139437	138154243
Faim2	NM_144756	1	chr7	-	138272190	138246371
Atf1	NM_001100895	1	chr7	+	138971062	139014690
Letmd1	NM_001122781	1	chr7	+	139172372	139181857
Scn8a	NM_019266	1	chr7	+	139686179	139794290
Nr4a1	NM_024388	1	chr7	+	140012806	140020589
Aaas	NM_001106795	1	chr7	-	141107581	141088005
Tarbp2	NM_001034941	1	chr7	+	141272041	141273188
Nfe2	NM_001012224	1	chr7	-	142164122	142157042
Pde1b	NM_022710	1	chr7	+	142401488	142427626
Cep57	NM_001108124	1	chr8	-	10627914	10608687
Fam76b	NM_001108994	1	chr8	+	10628598	10647170
Fat3	NM_138544	1	chr8	-	13283589	12701733
Fbxl12	NM_001025700	1	chr8	-	19661560	19656937
Ubl5	NM_001048243	1	chr8	+	19663625	19665339
Olfm2	NM_001015017	1	chr8	-	19746974	19685432
Slc44a2	NM_001134715	1	chr8	+	20433913	20451580
Qtrt1	NM_022250	1	chr8	+	20515247	20522519
Rab3d	NM_080580	1	chr8	-	21021327	21012296
Rgl3	NM_001106805	1	chr8	-	21092569	21072472
Elavl3	NM_172324	1	chr8	-	21158232	21124167
B3gat1	NM_054003	1	chr8	+	26333217	26359068
Rpusd4	NM_001025284	1	chr8	+	35049194	35058741
Robo4	NM_181375	1	chr8	+	38655071	38665022
Olr1250	NM_001000806	1	chr8	+	40743416	40744349
Mir125b-1	NR_031869	1	chr8	+	44570154	44570241
Vof16	NM_147207	1	chr8	+	44570250	44572345
Tbcel	NM_001014089	1	chr8	-	45459207	45403535
Usp2	NM_053774	1	chr8	+	47052084	47076306
Rnf26	NM_001113748	2	chr8	-	47095108	47092909
Cxcr5	NM_053303	1	chr8	-	47486233	47485124
Tmem25	NM_001109528	1	chr8	-	47754946	47749527
Ube4a	NM_207610	1	chr8	-	47918956	47879265
Tmprss4	NM_001108998	1	chr8	-	48154809	48120500
Apoa4	NM_012737	1	chr8	+	49233139	49233431
Zbtb16	NM_001013181	1	chr8	-	52094813	51931529
Tmprss5	NM_153311	1	chr8	+	52361393	52379599
Tspan3	NM_001005547	1	chr8	-	59764317	59739960
Lingo1	NM_001100722	1	chr8	-	60351617	60335368
Sin3a	NM_001108761	1	chr8	+	60832594	60884764
Sema7a	NM_001108153	1	chr8	+	61717448	61739529
Stra6	NM_001029924	1	chr8	+	61920764	61939791
Arih1	NM_001013108	1	chr8	-	63305302	63201870
Hexa	NM_001004443	1	chr8	+	63363218	63388146
Smad3	NM_013095	1	chr8	-	67952056	67803908
Smad6	NM_001109002	1	chr8	-	68214652	68144394
Rab11a	NM_031152	1	chr8	-	68979514	68931924
Spg21	NM_001006987	1	chr8	+	69710882	69738352
Pif1	NM_001044253	1	chr8	+	69844292	69851508
Trip4	NM_001134981	1	chr8	-	70179003	70090426
Fbxl22	NM_001108769	1	chr8	-	70818189	70811501
Car12	NM_001080756	1	chr8	+	71017731	71070729
LOC691849	NM_001198796	1	chr8	-	77724097	77719630
Ccpg1	NM_001108770	1	chr8	+	77724314	77768060
Bcl2l10	NM_053733	1	chr8	+	80172803	80178851
Fam46a	NM_001106844	1	chr8	-	90506129	90502440
LOC100233177	NM_001134531	1	chr8	+	93847310	93872371
Cldn18	NM_001014096	1	chr8	-	104578313	104560891
Nck1	NM_001106851	1	chr8	-	105409843	105346932
Rab6b	NM_001108775	1	chr8	+	108151060	108192013
Tf	NM_001013110	1	chr8	-	108244487	108217773
LOC688828	NM_001109516	1	chr8	-	110216381	110214706
Slc38a3	NM_145776	1	chr8	-	112914444	112898404
Mst1r	NM_001106855	1	chr8	+	113175976	113189511
Ip6k1	NM_053316	1	chr8	+	113294931	113314025
Gmppb	NM_001108781	1	chr8	+	113317164	113346646
Amigo3	NM_178144	1	chr8	+	113321257	113322784
RGD1311095	NM_001134532	1	chr8	+	113564862	113606732
Ndufaf3	NM_020080	1	chr8	-	113613668	113611623
Mir3555	NR_037333	1	chr8	-	113614463	113614343
Dalrd3	NM_001014214	1	chr8	+	113615938	113618815
Celsr3	NM_031320	1	chr8	+	113882882	113923950
Shisa5	NM_001006989	1	chr8	+	114068669	114071301
Cdc25a	NM_133571	1	chr8	+	114237703	114255971
Map4	NM_001024278	1	chr8	+	114300907	114438008
Nradd	NM_139259	1	chr8	-	115005292	115002318
Crtap	NM_001108785	1	chr8	-	118773673	118765924
Ccr4	NM_133532	1	chr8	-	118884230	118883147
Dync1li1	NM_145772	1	chr8	+	119103883	119137411
Gorasp1	NM_019385	1	chr8	-	124895149	124883444
Slc25a38	NM_001030032	1	chr8	+	125084480	125097326
Trak1	NM_001134565	1	chr8	+	126372083	126478492
Exosc7	NM_001100725	1	chr8	+	127868050	127893391
Cdcp1	NM_001106869	1	chr8	-	127988666	127951810
Mrps10	NM_001008859	1	chr9	-	9087917	9074190
Tbcc	NM_001108200	1	chr9	-	9296075	9294923
RGD620382	NM_133525	1	chr9	-	9867833	9865095
Gnmt	NM_017084	1	chr9	+	10127091	10130444
Abcc10	NM_001108201	1	chr9	+	10219821	10239734
Vegfa	NM_001110334	1	chr9	+	10520729	10536070
Nfkbie	NM_199111	1	chr9	-	11050948	11044112
Tnfrsf21	NM_001108207	1	chr9	-	13666380	13587960
Cfc1	NM_001109304	1	chr9	+	33280036	33287118
Ankrd39	NM_001135014	1	chr9	-	35491148	35481264
Slc9a2	NM_001113335	1	chr9	+	39832183	39916241
Hecw2	NM_001108218	1	chr9	-	52839918	52623950
Hspd1	NM_022229	1	chr9	-	53895043	53884192
Hspe1	NM_012966	1	chr9	+	53895332	53898420
Satb2	NM_001109306	1	chr9	-	55824683	55647220
MGC94335	NM_001004251	1	chr9	+	56302283	56310215
RGD1311269	NM_001170473	1	chr9	-	56302571	56283827
Ppil3	NM_175707	1	chr9	-	57103114	57089456
Nif3l1	NM_001024763	1	chr9	+	57105337	57122976
Mdh1b	NM_001108221	1	chr9	-	62418212	62368172
Fastkd2	NM_001009673	1	chr9	+	62419898	62438600
Creb1	NM_031017	1	chr9	+	63170784	63234727
Fzd5	NM_173838	1	chr9	-	63388747	63386989
Crygb	NM_001109875	1	chr9	-	63732966	63730905
Il8rb	NM_017183	1	chr9	+	73470942	73477315
Abcb6	NM_080582	1	chr9	-	74463083	74454804
Inha	NM_012590	1	chr9	+	74781222	74784124
Wdfy1	NM_001008331	1	chr9	-	79059470	79010150
Irs1	NM_012969	1	chr9	-	81638071	81585250
Ptma	NM_021740	1	chr9	+	85291202	85295242
Inpp5d	NM_019311	1	chr9	+	86576740	86682240
Cxcr7	NM_053352	1	chr9	+	89343527	89355051
Twist2	NM_021691	1	chr9	+	91016449	91058863
Olr1346	NM_001000520	1	chr9	+	91765287	91766259
Olr1351	NM_001000751	1	chr9	+	91808209	91809169
Aqp12b	NM_001109009	1	chr9	+	92277513	92282986
RGD1563692	NM_001109311	1	chr9	-	92437438	92427930
Thap4	NM_001005564	1	chr9	-	93031408	92989071
D2hgdh	NM_001106926	1	chr9	+	93100368	93119170
Fbxl17	NM_001108235	1	chr9	-	102184324	101738347
Ppp4r1	NM_080907	1	chr9	+	104572705	104611601
Myl12b	NM_017343	1	chr9	-	110186248	110171418
Thoc2	NM_001191756	1	chrX	+	3196204	3310749
Atp1b4	NM_053381	1	chrX	-	7046207	7025530
Rhox11	NM_001024873	1	chrX	-	7262592	7254344
Rhox9	NM_001024874	1	chrX	+	7496684	7499536
Slc25a5	NM_057102	1	chrX	-	8075306	8072238
Lonrf3	NM_001191585	1	chrX	-	8601662	8567872
Uxt	NM_001006982	1	chrX	-	12628479	12616438
Usp11	NM_001008861	1	chrX	-	12906686	12890514
Rbm10	NM_152861	1	chrX	-	12989619	12957746
Ndufb11	NM_001106756	1	chrX	+	12989911	12992170
Bcor	NM_001191586	1	chrX	+	22778454	22820233
Mid1ip1	NM_206950	1	chrX	-	24207860	24205679
Dynlt3	NM_001013228	1	chrX	+	25480915	25490476
Rbm3	NM_053696	1	chrX	+	26379302	26382738
Wdr13	NM_001108247	1	chrX	+	26394399	26402277
LOC679682	NM_001109375	1	chrX	+	26608536	26612923
Slc35a2	NM_001127642	1	chrX	-	26651223	26642693
Wdr45	NM_001013958	2	chrX	-	26822245	26816609
Syp	NM_012664	2	chrX	-	26905292	26894446
Cacna1f	NM_053701	1	chrX	-	26937165	26908849
Ccdc22	NM_001135837	1	chrX	+	26939044	26951756
Foxp3	NM_001108250	1	chrX	-	26965329	26950005
Chrdl1	NM_199502	1	chrX	+	35143323	35246363
RGD1562211	NM_001108252	1	chrX	+	38541806	38544854
Gnl3l	NM_001081958	1	chrX	-	40334396	40301218
Tsr2	NM_001115027	1	chrX	-	40413065	40404747
Shroom2	NM_001047893	1	chrX	-	42462067	42290709
Egfl6	NM_001108254	1	chrX	+	48568643	48626802
Car5b	NM_001005551	1	chrX	+	51241436	51290433
Ptchd1	NM_001191734	1	chrX	+	61079669	61131155
Ptges3l1	NM_001014272	2	chrX	-	63914903	63905630
Sts	NM_012661	2	chrX	+	63915802	63923834
Dmd	NM_001005246	1	chrX	+	71501361	71671414
Gk	NM_024381	1	chrX	-	72493296	72416871
Gspt2	NM_001109319	1	chrX	+	82269813	82272335
Yipf6	NM_001025747	1	chrX	+	86941817	86950082
Efnb1	NM_017089	1	chrX	+	87163175	87175982
P2ry4	NM_031680	1	chrX	-	88590947	88589533
Dlg3	NM_031639	1	chrX	+	88777584	88828504
Slc7a3	NM_017217	1	chrX	-	89164314	89159609
Cited1	NM_172055	1	chrX	-	90305762	90301066
Phka1	NM_022626	1	chrX	-	90692073	90553526
Dmrtc1c	NM_001014222	1	chrX	-	90798832	90790148
Zdhhc15	NM_001039101	1	chrX	-	92700448	92568200
Magee2	NM_001106941	1	chrX	+	92944522	92946647
RGD1562871	NM_001106935	1	chrX	+	96676757	96677901
Apool	NM_001014105	1	chrX	+	100911058	100979133
H2afb3	NM_001106969	1	chrX	+	105959001	105959352
LOC688539	NM_001109504	1	chrX	-	119439703	119438785
Pcdh19	NM_001169129	1	chrX	-	121209099	121108771
Taf7l	NM_001135877	1	chrX	-	121950719	121935671
Nxf7	NM_001037216	1	chrX	+	122897819	122914925
Bhlhb9	NM_207611	1	chrX	+	123149085	123151846
MGC109340	NM_001024267	1	chrX	+	123250877	123253561
Bex2	NM_001077435	1	chrX	-	123324122	123322593
Morf4l2	NM_001007714	1	chrX	-	124393906	124382815
Cldn2	NM_001106846	2	chrX	+	127538684	127549019
MGC114520	NM_001024890	1	chrX	+	127813183	127866222
Prps1	NM_017243	1	chrX	+	128249842	128271893
Mid2	NM_001191889	1	chrX	+	128496688	128595233
Slc25a14	NM_053501	1	chrX	+	135035549	135073841
Gpc4	NM_001014108	1	chrX	-	139077074	138966578
Mir363	NR_032136	1	chrX	-	139740737	139740650
Mir92a-2	NR_031852	1	chrX	-	139740893	139740801
Mir19b-2	NR_031821	1	chrX	-	139741027	139740931
Mir20b	NR_032137	1	chrX	-	139741142	139741070
Mir17-2	NR_032265	1	chrX	-	139741521	139741443
Fam122b	NM_001166586	1	chrX	-	140219594	140193646
Mospd1	NM_001014107	1	chrX	-	140329537	140301919
Mmgt1	NM_001106970	1	chrX	-	141136288	141123952
Ctag2	NM_001109322	1	chrX	+	150890415	150891710
RGD1562747	NM_001106212	1	chrX	-	156623658	156620141
Gabre	NM_023091	1	chrX	+	158335157	158353615
F8a1	NM_001109323	1	chrX	+	159089209	159090724
Bgn	NM_017087	1	chrX	+	159380556	159393409
Dusp9	NM_001037973	1	chrX	+	159538011	159541937
L1cam	NM_017345	1	chrX	-	159801553	159784793
Ubl4	NM_001106346	1	chrX	+	160239299	160242152
TSS: transcription start site; TTS: transcription termination site; EC_CC: number of
differentially enriched peaks observed in experimental cerellum (EC) as compared
to control (CC)
