# Supplementary material for: The effects of olanzapine on genome-wide DNA methylation in the hippocampus and cerebellum
Source: Clin Epigenetics. 2014 Jan 2;6(1):1. doi: 10.1186/1868-7083-6-1 (PMC3895844; doi:10.1186/1868-7083-6-1)
Supplement: Additional file 5: Table S2B — Genes with decreased methylation in thecerebellum as a result of olanzapine treatment. [file 1868-7083-6-1-S5.xls]

## Sheet: Sheet1
Table S2B. List of genes that showed a decrease in methylation as a result of
Olanzapine treatment, in cerebellum.
GeneName	Accession	CC_EC	Chromosome	Strand	TSS	TTS
Pde7b	NM_080894	1	chr1	-	15929617	15701132
Taar3	NM_001009532	1	chr1	-	22019634	22018605
Rsrc1	NM_001014172	1	chr1	-	38009111	38007870
Rbm16	NM_139094	1	chr1	+	38098440	38173634
Map3k4	NM_001107456	1	chr1	+	42891171	42978862
Lnpep	NM_133574	1	chr1	-	56151257	56071819
Syt5	NM_019350	1	chr1	+	68005336	68013052
Vom1r57	NM_001008951	1	chr1	-	73446983	73446038
Pnmal1	NM_001108473	1	chr1	+	77294407	77297067
Ceacam3	NM_012702	1	chr1	+	77529235	77541770
Igfl3	NM_001108474	1	chr1	+	77915707	77918976
Pglyrp1	NM_053373	1	chr1	+	78235473	78240665
Ercc2	NM_001172809	1	chr1	+	78899458	78913219
Gsk3a	NM_017344	1	chr1	-	80514139	80505516
Hipk4	NM_001024776	1	chr1	+	82601689	82612047
Lsr	NM_032616	1	chr1	-	86009382	85993857
Fxyd1	NM_031648	1	chr1	-	86098079	86095551
Lgi4	NM_199499	1	chr1	+	86103248	86113051
Vstm2b	NM_001108479	1	chr1	+	92438594	92466532
Klk6	NM_019175	1	chr1	+	94254349	94261500
Trpm4	NM_001136229	1	chr1	-	95803542	95773484
Hrc	NM_181369	1	chr1	+	95805142	95808746
Pcsk6	NM_012999	1	chr1	+	120324842	120476913
Unc45a	NM_001037647	1	chr1	-	136158600	136143883
Hddc3	NM_001107528	1	chr1	+	136161424	136163710
Man2a2	NM_001107527	1	chr1	-	136189151	136168771
Pde8a	NM_198767	1	chr1	+	137415851	137544337
Fam154b	NM_001106277	1	chr1	-	138920522	138905987
Eftud1	NM_001107534	1	chr1	+	138920619	139044342
RGD1310371	NM_001100581	1	chr1	-	140061890	140036326
Olr19	NM_001000117	1	chr1	-	142492532	142491572
Il18bp	NM_053374	1	chr1	-	159473288	159471808
Olr45	NM_001000124	1	chr1	+	160237159	160238113
Olr48	NM_001000122	1	chr1	+	160275493	160276447
Olr51	NM_001001021	1	chr1	-	160513703	160512752
Olr119	NM_001000153	1	chr1	-	161433509	161432555
Olr203	NM_001000191	1	chr1	+	163776672	163777620
St5	NM_001107547	1	chr1	-	167284482	167119710
LOC499240	NM_001024287	1	chr1	-	167344180	167333127
Galntl4	NM_001079884	1	chr1	-	169567075	169251519
Calcb	NM_138513	1	chr1	+	172777346	172781003
Gprc5b	NM_001106304	1	chr1	-	177230442	177205904
Acsm4	NM_181695	1	chr1	+	177972233	177996687
Sez6l2	NM_001107550	1	chr1	+	186127118	186147462
Kif22	NM_001009645	1	chr1	-	186293437	186205161
Ctbp2	NM_053335	1	chr1	-	192492935	192463614
Ptpre	NM_053767	1	chr1	+	195263488	195303246
Cpt1a	NM_031559	1	chr1	+	205852799	205912972
Doc2g	NM_001011937	1	chr1	+	206585994	206589519
Gstp1	NM_012577	1	chr1	-	206629866	206627397
Efemp2	NM_001005907	1	chr1	+	208118536	208125490
LOC499306	NM_001024291	1	chr1	+	208963377	208999409
Map4k2	NM_001106329	1	chr1	+	209121163	209136316
RGD1308106	NM_001134575	1	chr1	-	210061776	210039969
Pla2g16	NM_017060	1	chr1	+	210281108	210315280
Cybasc3	NM_001014164	1	chr1	+	213057628	213079871
Ms4a6b	NM_001006975	1	chr1	-	214219878	214208052
Olr354	NM_001001045	1	chr1	+	216283790	216284744
Olr367	NM_001001047	1	chr1	+	216617573	216618509
Dock8	NM_001037793	1	chr1	+	228441383	228634717
Papss2	NM_001106375	1	chr1	+	236592413	236677379
Cep55	NM_001025646	1	chr1	+	242382808	242398281
Got1	NM_012571	1	chr1	+	247324284	247347550
Ubtd1	NM_001013153	1	chr1	-	248820279	248817735
Mgea5	NM_131904	1	chr1	-	251000363	250966385
Dusp5	NM_133578	1	chr1	+	259754233	259767645
Habp2	NM_001001505	1	chr1	+	262556445	262591500
Hspa12a	NM_001107445	1	chr1	-	265373007	265305144
Pik3ap1	NM_001106368	1	chr1	+	3533355	3533778
Snx29	NM_001109526	1	chr10	-	4114661	3765524
Vasn	NM_001109382	1	chr10	-	11057591	11047083
Cluap1	NM_001014225	1	chr10	-	11887257	11855567
Mefv	NM_031634	1	chr10	+	12059820	12069349
Pdpk1	NM_031081	1	chr10	-	13394080	13329707
Clcn7	NM_031568	1	chr10	+	14379802	14403898
Gnptg	NM_001100493	1	chr10	-	14487901	14482985
RGD1311273	NM_001109475	1	chr10	-	15134137	15129197
Wfikkn1	NM_001129776	1	chr10	-	15144154	15141825
Cpeb4	NM_001106992	1	chr10	-	16026700	15968781
RGD1563273	NM_001134600	1	chr10	-	36412495	36402499
Rmnd5b	NM_001017473	1	chr10	-	37152433	37141490
Il5	NM_021834	1	chr10	+	39177785	39180657
Atox1	NM_053359	1	chr10	-	40873226	40858189
Galnt10	NM_130742	1	chr10	+	43237410	43381584
LOC691496	NM_001109642	1	chr10	+	45252992	45253403
Trim17	NM_022798	1	chr10	+	45255304	45263207
RGD1306000	NM_001108827	1	chr10	-	45468306	45460149
Adora2b	NM_017161	1	chr10	+	48421594	48437967
Zfp3	NM_001109034	1	chr10	+	57658224	57666484
Spns3	NM_001109035	1	chr10	-	59438400	59382791
Trpv3	NM_001025757	1	chr10	+	60141971	60171718
Olr1479	NM_001000721	1	chr10	-	60559413	60558477
Eral1	NM_001013229	1	chr10	-	64137047	64129728
Accn1	NM_001034014	1	chr10	-	70190305	69103243
Nle1	NM_001127534	1	chr10	-	71125696	71117124
Unc45b	NM_001107028	1	chr10	+	71128524	71156471
Expi	NM_133537	1	chr10	+	71930939	71933083
Ppm1d	NM_001105825	1	chr10	+	73575505	73612063
Olr1523	NM_001000713	1	chr10	-	76202086	76201144
Akap1	NM_053665	1	chr10	-	77276832	77262598
Abcc3	NM_080581	1	chr10	-	83030799	82986551
Krt34	NM_001008758	1	chr10	-	88977141	88973451
Krt13	NM_001004021	1	chr10	-	89061150	89057239
Klhl10	NM_001001510	1	chr10	+	89385246	89401614
Ttc25	NM_001107049	1	chr10	+	89488574	89516858
Ptrf	NM_001105841	1	chr10	-	89905343	89893480
Ezh1	NM_001107051	1	chr10	-	90237563	90211248
Ramp2	NM_031646	1	chr10	+	90275462	90277242
Slc25a39	NM_001024792	1	chr10	-	91515221	91510877
Grn	NM_001145842	1	chr10	+	91536134	91542239
Dcakd	NM_001007724	1	chr10	-	92187843	92165554
Tlk2	NM_001191652	1	chr10	+	94583880	94675624
Arsg	NM_001047877	1	chr10	-	98833808	98754632
Sdk2	NM_001108303	1	chr10	-	103699967	103422674
Sept9	NM_031837	1	chr10	+	107377039	107479964
Nptx1	NM_153735	1	chr10	-	108927616	108918660
Sirt7	NM_001107073	1	chr10	-	110016346	110009668
Lipi	NM_001105899	1	chr11	-	14376050	14336376
Gart	NM_001011899	1	chr11	-	31620110	31594860
Son	NM_001170328	1	chr11	+	31620999	31638143
Donson	NM_001008287	1	chr11	-	31661872	31652218
Cryzl1	NM_001013044	1	chr11	-	31720570	31662124
Itsn1	NM_001136096	1	chr11	+	31721527	31901963
Cbr3	NM_001107110	1	chr11	+	33913960	33922221
Hmgn1	NM_001013184	1	chr11	-	36435719	36429799
Olr1538	NM_001000530	1	chr11	+	41968261	41969185
Olr1560	NM_001001009	1	chr11	+	42418700	42419654
Pvrl3	NM_001105883	1	chr11	+	55843800	55940634
Abhd10	NM_001123352	1	chr11	+	56568756	56580881
Popdc2	NM_199113	1	chr11	-	64170282	64154285
Ildr1	NM_001127536	1	chr11	-	65926521	65892820
Tctex1d2	NM_001109054	1	chr11	-	70183844	70175483
Ubxn7	NM_001107086	1	chr11	-	70278154	70244796
Pigx	NM_001100651	1	chr11	+	70508994	70524958
Acap2	NM_001034006	1	chr11	+	71411705	71524828
Ccdc50	NM_182736	1	chr11	-	75360549	75302646
Adipoq	NM_144744	1	chr11	-	79911065	79908290
Etv5	NM_001107082	1	chr11	+	80846285	80904013
Sept5	NM_053931	1	chr11	+	84365192	84370972
Klhl22	NM_001107079	1	chr11	-	85220103	85179261
Clec4m	NM_001108849	1	chr12	+	2283729	2290484
Hsph1	NM_001011901	1	chr12	+	5794644	5811453
RGD1560846	NM_001134603	1	chr12	-	6096175	6064843
Arpc1a	NM_031146	1	chr12	-	9839117	9816605
Kdelr2	NM_001013122	1	chr12	-	11513554	11494256
Gna12	NM_031034	1	chr12	+	14275707	14354843
Elfn1	NM_001105913	1	chr12	-	15201367	15136815
Asmt	NM_144759	1	chr12	-	16817186	16811891
Vamp7	NM_053531	1	chr12	-	17278193	17248699
Pcolce	NM_019237	1	chr12	-	19678821	19672504
MGC94190	NM_001004204	1	chr12	-	27494475	27469772
Ccdc92	NM_001083898	1	chr12	+	32898193	32924599
Gpr81	NM_001145334	1	chr12	+	33847985	33849041
Atp2a2	NM_001110823	1	chr12	+	35266599	35313321
Acads	NM_022512	1	chr12	+	42765283	42774528
Ung	NM_001013124	1	chr12	-	43528873	43520628
Alkbh2	NM_001126273	1	chr12	+	43531681	43536317
LOC686120	NR_026689	1	chr12	+	742453	743440
Vps4b	NM_001025716	1	chr13	-	12984933	12959842
Kiss1	NM_181692	1	chr13	+	46244785	46247288
Cenpl	NM_001033061	1	chr13	+	76629571	76644429
Mettl13	NM_001134501	1	chr13	-	78227000	78213294
Myoc	NM_030865	1	chr13	+	78303829	78314228
Mpzl1	NM_001007728	1	chr13	-	81357929	81321154
Rxrg	NM_031765	1	chr13	+	83256822	83298724
Pbx1	NM_001100681	1	chr13	-	84115346	83840030
Pbx1	NM_001134862	1	chr13	-	84115516	83839255
Ccdc19	NM_001024882	1	chr13	+	88527707	88551091
Cdc42bpa	NM_053657	1	chr13	+	95640341	95865499
Mixl1	NM_001105979	1	chr13	-	96431628	96427596
Bpnt1	NM_171990	1	chr13	+	101340543	101367548
Vash2	NM_001109082	1	chr13	-	107050262	107030989
Pde6b	NM_001106024	1	chr14	-	1914170	1871036
Mapk10	NM_012806	1	chr14	+	7719594	8010694
Cnot6l	NM_001108355	1	chr14	+	14924619	15011984
Mthfd2l	NM_001107211	1	chr14	-	18665534	18585146
Igfbp7	NM_001013048	1	chr14	+	33010197	33070054
Dcun1d4	NM_001108359	1	chr14	-	37128945	37051132
Zar1	NM_181385	1	chr14	-	37602357	37598420
Ugdh	NM_031325	1	chr14	+	45542780	45570961
Pcdh7	NM_001004087	1	chr14	-	57323892	56609035
Mrfap1	NM_001009264	1	chr14	+	79587300	79589076
Ablim2	NM_001001514	1	chr14	-	80624108	80499878
Tacc3	NM_001004424	1	chr14	-	82760864	82746460
Tmem129	NM_001126274	1	chr14	+	82761552	82766583
Dbnl	NM_031352	1	chr14	+	86450447	86464922
Hus1	NM_001109092	1	chr14	-	89542730	89527996
C1d	NM_001106021	1	chr14	+	98153632	98166585
Pnpt1	NM_001142371	1	chr14	+	110130416	110161762
Adk	NM_012895	1	chr15	-	3458891	3071411
Ap3m1	NM_133593	1	chr15	+	3459363	3477284
Fam149b1	NM_001013878	1	chr15	-	4196419	4157827
Lgals3	NM_031832	1	chr15	+	23327070	23339006
Peli2	NM_001107259	1	chr15	+	24227733	24371242
Olr1637	NM_001000503	1	chr15	-	27052241	27051245
Jph4	NM_001003711	1	chr15	-	33221059	33214542
Nrl	NM_001106036	1	chr15	-	33656045	33649926
Cideb	NM_001108869	1	chr15	-	33920872	33916471
Ltb4r2	NM_053640	1	chr15	+	33923471	33924548
Gjb6	NM_053388	1	chr15	-	36186513	36177735
Clu	NM_053021	1	chr15	+	45365778	45405314
Bin3	NM_001013186	1	chr15	+	50519882	50539242
Tm9sf2	NM_001005554	1	chr15	+	107228795	107281296
Slmap	NM_001106060	1	chr16	-	1822281	1707263
Nr2f6	NM_139113	1	chr16	-	18542627	18535180
Slc5a5	NM_052983	1	chr16	+	19046199	19056281
Atp13a1	NM_001106079	1	chr16	-	20116536	20100480
Lpl	NM_012598	1	chr16	-	22556905	22533104
Cldn22	NM_001110143	1	chr16	-	47625787	47624777
RGD1562043	NM_001110144	1	chr16	-	47627905	47627242
Casp3	NM_012922	1	chr16	-	48962420	48944225
Mtnr1a	NM_053676	1	chr16	-	50458585	50439406
Adam34	NM_001135090	1	chr16	-	51878651	51876512
Tnks	NM_001106084	1	chr16	+	60954435	61095951
Prosc	NM_001107320	1	chr16	-	69342072	69330480
Bag4	NM_001025130	1	chr16	+	70663820	70680671
Tacc1	NM_001004107	1	chr16	+	71241784	71304959
Tpte	NM_001108877	1	chr16	-	74404175	74307503
Abhd13	NM_001107327	1	chr16	-	84880134	84867467
Lig4	NM_001106095	1	chr16	+	84881879	84888448
Hrh2	NM_012965	1	chr17	-	16499043	16497966
Bicd2	NM_198765	1	chr17	-	21260709	21214976
Bicd2	NM_001033674	1	chr17	-	21260729	21214976
Id4	NM_175582	1	chr17	-	22527861	22525291
Snrnp48	NM_001106107	1	chr17	-	32840752	32820172
Wrnip1	NM_172332	1	chr17	-	38002342	37982093
Prl3b1	NM_012535	1	chr17	-	44342623	44337133
Kif5b	NM_057202	1	chr17	+	59697081	59727314
Cul2	NM_001108417	1	chr17	-	62741344	62701288
Zmynd11	NM_203368	1	chr17	+	71349572	71382438
Suv39h2	NM_001108883	1	chr17	+	85875953	85894979
Prtfdc1	NM_001106127	1	chr17	-	95140362	95021577
Brunol4	NM_001107400	1	chr18	-	17614411	17347051
Pcdha11	NM_199486	1	chr18	+	29728602	29928030
Pcdhga5	NM_001037137	1	chr18	+	30600857	30754205
Mc5r	NM_013182	1	chr18	-	64680417	64679383
Cnot1	NM_001134840	1	chr19	+	9712023	9803182
Irx3	NM_001107413	1	chr19	+	16345178	16347455
Nod2	NM_001106172	1	chr19	-	19697341	19662336
Rad23a	NM_001013190	1	chr19	+	24971069	24976901
Gadd45gip1	NM_001100504	1	chr19	-	24979410	24976860
RGD1310262	NM_001107161	1	chr19	+	25826017	25827979
Prkaca	NM_001100922	1	chr19	-	25864786	25840796
RGD1310572	NM_001025666	1	chr19	-	26495782	26447873
Elmo3	NM_001030028	1	chr19	+	35119812	35124187
Cdh1	NM_031334	1	chr19	+	36442692	36512091
Necab2	NM_133415	1	chr19	+	49691466	49718718
Crispld2	NM_138518	1	chr19	+	50313709	50378031
Banp	NM_001106191	1	chr19	+	52193659	52268521
RGD1563235	NM_001107441	1	chr19	-	54039295	54023535
RGD1562218	NM_001034919	1	chr19	-	55033524	55019195
Tomm20	NM_152935	1	chr19	-	56863167	56850850
Cdk105	NM_134415	1	chr2	-	27614436	27607594
Cartpt	NM_017110	1	chr2	-	30891837	30889816
Skiv2l2	NM_001034093	1	chr2	-	44306293	44247682
Rai14	NM_001011947	1	chr2	-	60060724	59923114
Golph3	NM_023977	1	chr2	+	61789211	61817179
Dap	NM_022526	1	chr2	+	83281936	83335284
Il7	NM_013110	1	chr2	+	96356082	96399830
Dnajc5b	NM_001109180	1	chr2	+	104595006	104687531
Tnfsf10	NM_145681	1	chr2	+	113204303	113221548
Sec62	NM_001034129	1	chr2	-	117025688	116990255
Gnb4	NM_001013910	1	chr2	-	118827413	118791191
Pcdh18	NM_001100524	1	chr2	-	138629181	138615495
Fam48a	NM_001014170	1	chr2	+	143921830	143955032
LOC690333	NM_001109580	1	chr2	-	144146447	144126895
Tm4sf1	NM_001106434	1	chr2	-	146530382	146521187
Gpr87	NM_001107677	1	chr2	-	148569597	148568436
Il12a	NM_053390	1	chr2	+	158710260	158717689
Pdgfc	NM_031317	1	chr2	+	172635731	172811004
Npy2r	NM_023968	1	chr2	-	174260663	174259516
Fhdc1	NM_001106437	1	chr2	-	176258572	176220903
Pygo2	NM_001106447	1	chr2	+	181628692	181633360
RGD1564171	NM_001109186	1	chr2	+	182287918	182290953
Slc39a1	NM_001134577	1	chr2	+	182490500	182496068
RGD1563667	NM_001100985	1	chr2	-	189286946	189212357
Them4	NM_001025017	1	chr2	+	189287024	189308334
Tnfaip8l2	NM_001014039	1	chr2	-	190058739	190044646
RGD1566380	NM_001134593	1	chr2	-	190663895	190659554
Reg4	NM_001004096	1	chr2	+	193066426	193077988
Vtcn1	NM_001024244	1	chr2	+	195874347	195942126
Tspan2	NM_022589	1	chr2	+	197861127	197902986
Nras	NM_080766	1	chr2	+	198292652	198300285
Gstm7	NM_031154	1	chr2	-	203496812	203491365
Fam102b	NM_001163568	1	chr2	-	204623194	204567963
Gpr88	NM_031696	1	chr2	-	212464764	212460209
Cdc14a	NM_001134856	1	chr2	-	212652821	212495539
Cdc14a	NM_001107718	1	chr2	-	212652895	212516365
F3	NM_013057	1	chr2	+	218371049	218382645
Tram1l1	NM_001107724	1	chr2	+	221093368	221095550
Ppa2	NM_001135871	1	chr2	+	230821180	230899533
Dapp1	NM_001108568	1	chr2	-	235474068	235423486
Bmpr1b	NM_001024259	1	chr2	-	239767802	239727568
Pkn2	NM_001105755	1	chr2	-	241009063	240903607
Hs2st1	NM_001100518	1	chr2	-	242760095	242622269
RGD1560065	NM_001134616	1	chr2	+	244129297	244135911
LOC56764	NM_020089	1	chr2	-	244849967	244844138
Eltd1	NM_022294	1	chr2	+	249764599	249866831
RGD1564620	NM_001134594	1	chr2	+	252123383	252176450
Asb17	NM_001109676	1	chr2	-	3993475	3993193
Olr1744	NM_001001426	1	chr20	+	1461056	1461995
RGD1309543	NM_001126287	1	chr20	-	3034973	3025492
RT1-CE5	NM_001033986	1	chr20	-	3513732	3509592
RT1-CE4	NM_001008842	1	chr20	-	3539612	3536583
RT1-CE14	NM_001033985	1	chr20	-	3597741	3535881
RT1-CE1	NM_001008832	1	chr20	-	3598018	3594766
RT1-A1	NM_001008827	1	chr20	+	5056762	5060280
Lemd2	NM_001039032	1	chr20	-	5436856	5425688
Tff2	NM_053844	1	chr20	-	9510558	9492340
Tmprss3	NM_001107619	1	chr20	-	9564261	9545076
Ndufv3	NM_001101011	1	chr20	+	9951108	9960264
LOC690386	NM_001109586	1	chr20	-	11182058	11181524
Supv3l1	NM_001012462	1	chr20	-	29700661	29681430
Vps26a	NM_001007740	1	chr20	-	29737707	29709097
Hsf2	NM_031694	1	chr20	+	36520684	36538488
RT1-CE11	NM_001008834	1	chr20	+	131172	134126
Hnmt	NM_031044	1	chr3	-	2089955	2057937
Ehmt1	NM_001108572	1	chr3	-	3225946	3074135
RGD1306215	NM_001106556	1	chr3	-	3627090	3625546
Pnpla7	NM_144738	1	chr3	+	5122211	5201139
Lamc3	NM_001107830	1	chr3	+	10989307	11050417
Pomt1	NM_053406	1	chr3	+	11348785	11366633
Slc2a8	NM_053494	1	chr3	-	11972115	11962569
Fbxw2	NM_001107835	1	chr3	-	13842322	13816996
Ppp6c	NM_133589	1	chr3	-	18997796	18966294
Kcnj3	NM_031610	1	chr3	+	37068671	37256990
Cytip	NM_001012086	1	chr3	-	39921114	39893886
Gapdh-ps1	NR_003722	1	chr3	+	40430149	40432048
Itgb6	NM_001004263	1	chr3	-	42360793	42286156
Xirp2	NM_201989	1	chr3	+	49414868	49502135
Fastkd1	NM_001191738	1	chr3	-	51857646	51831437
Sp9	NM_001191902	1	chr3	+	55776339	55778870
Ctnnd1	NM_001107740	1	chr3	-	67860287	67809602
Med19	NM_001107741	1	chr3	+	67887926	67898448
Ube2l6	NM_001024755	1	chr3	+	68000238	68016331
Rtn4rl2	NM_181380	1	chr3	-	68113874	68098434
Aplnr	NM_031349	1	chr3	+	68365636	68369282
Olr472	NM_001000301	1	chr3	+	69204581	69205565
Olr485	NM_001000307	1	chr3	-	69395481	69394530
Olr636	NM_001000645	1	chr3	+	72454364	72455306
Olr660	NM_001000635	1	chr3	+	72916575	72917499
Olr669	NM_001000349	1	chr3	-	73185782	73184846
Dgkz	NM_031143	1	chr3	-	76342603	76312720
Tp53i11	NM_001107749	1	chr3	+	77587545	77602708
Pdhx	NM_001044242	1	chr3	-	88270914	88240249
Bbox1	NM_022629	1	chr3	-	95786852	95747734
Olr747	NM_001001068	1	chr3	-	96796281	96795342
Rasgrp1	NM_019211	1	chr3	-	103433010	103371878
Fsip1	NM_001013078	1	chr3	-	104680197	104629181
Dut	NM_053592	1	chr3	+	112551433	112562434
Dut	NM_001040271	1	chr3	+	112551902	112562434
Zc3h6	NM_001107772	1	chr3	+	116575643	116625370
Pcna	NM_022381	1	chr3	-	120012589	120008714
Foxa2	NM_012743	1	chr3	-	136743204	136739008
Thbd	NM_031771	1	chr3	-	137162607	137158954
LOC689081	NM_001109522	1	chr3	-	137622274	137618526
RGD1308874	NM_001034003	1	chr3	-	141222722	141203218
Csnk2a1	NM_053824	1	chr3	+	142564753	142609305
H13	NM_001107789	1	chr3	+	143020647	143059566
Cox4i2	NM_053472	1	chr3	+	143103347	143114236
Foxs1	NM_001012091	1	chr3	-	143273776	143272506
Tspyl3	NM_001106527	1	chr3	-	143576284	143574207
Plagl2	NM_001106528	1	chr3	-	143592055	143578876
Pofut1	NM_001002278	1	chr3	+	143592268	143614466
RGD1563047	NM_001077680	1	chr3	+	144601200	144635308
Lbp	NM_017208	1	chr3	+	149016604	149043530
Fitm2	NM_001107799	1	chr3	-	154382498	154375987
Wfdc15b	NM_001009179	1	chr3	-	155160238	155159853
Spinlw1	NM_001109457	1	chr3	-	155614193	155607325
Cdh22	NM_019161	1	chr3	-	156275540	156155003
Pck1	NM_198780	1	chr3	+	164012409	164018359
Adrm1	NM_031708	1	chr3	+	169229035	169233798
RGD1309726	NM_001014052	1	chr3	+	170627852	170629750
Rbm33	NM_001191859	1	chr4	-	2333323	2232811
Crygn	NM_001106573	1	chr4	+	5772669	5778384
Smarcd3	NM_001011966	1	chr4	+	5928214	5959791
Accn3	NM_173135	1	chr4	-	6129660	6125613
Met	NM_031517	1	chr4	+	43134182	43211355
Irf5	NM_001106586	1	chr4	+	56407559	56418694
Wdr91	NM_001127298	1	chr4	-	62304007	62266684
Ttc26	NM_001025045	1	chr4	+	65922942	65981026
Fam131b	NM_001025046	1	chr4	-	70091693	70082501
Olr801	NM_001001004	1	chr4	-	70250300	70249358
Olr816	NM_001000845	1	chr4	+	70881511	70882444
Tra2a	NM_001126296	1	chr4	-	77391417	77372547
Ccdc126	NM_001109232	1	chr4	+	77445715	77466746
RGD1564712	NM_001106931	1	chr4	-	77832393	77806813
Znrf2	NM_001108628	1	chr4	+	83224882	83361095
Pde1c	NM_031078	1	chr4	-	85448339	84936641
Ecop	NM_001108630	1	chr4	+	87116145	87186828
Ctnna2	NM_001106598	1	chr4	+	110748243	110749747
Loxl3	NM_001107866	1	chr4	+	117245932	117262248
Egr4	NM_019137	1	chr4	-	119767612	119765288
Vom1r101	NM_173112	1	chr4	-	124190877	124189944
Mrps25	NM_001025408	1	chr4	-	126362876	126351112
Thumpd3	NM_001170548	1	chr4	+	148918078	148941044
Thumpd3	NM_001170546	1	chr4	+	148918090	148941044
Thumpd3	NM_001170547	1	chr4	+	148918099	148941044
Alox5	NM_012822	1	chr4	-	152657891	152610282
Olr826	NM_001000903	1	chr4	+	152781831	152782815
Slc6a13	NM_133623	1	chr4	+	157736263	157771945
aicda	NM_001100779	1	chr4	+	159006327	159017501
Gnb3	NM_021858	1	chr4	-	160963226	160957523
Lag3	NM_212513	1	chr4	-	161039255	161031505
Mlf2	NM_001107889	1	chr4	+	161058931	161063117
Cd27	NM_001024335	1	chr4	-	161356688	161351796
Scnn1a	NM_031548	1	chr4	+	161445935	161469266
Tspan9	NM_001107890	1	chr4	-	164490755	164416320
Klrh1	NM_139187	1	chr4	-	167140982	167127232
Tas2r123	NM_173336	1	chr4	-	170222173	170221171
Pbp2	NM_001105756	1	chr4	-	172259038	172257743
Wbp11	NM_001009661	1	chr4	-	173837308	173823935
Etnk1	NM_001107894	1	chr4	+	181060599	181104724
Tuba3b	NM_001024336	1	chr4	+	183289129	183294679
Lmod2	NM_001100964	1	chr4	+	410044	417739
MGC94199	NM_001007746	1	chr5	+	24739858	24758748
Nkain3	NM_001109540	1	chr5	-	35477296	34764660
RGD1562865	NM_001135754	1	chr5	+	48611804	48881935
RGD1310773	NM_001107926	1	chr5	-	52590042	52476740
RGD1306195	NM_001014062	1	chr5	+	56705582	56706957
Ddx58	NM_001106645	1	chr5	-	57645147	57597130
RGD1565236	NM_001109261	1	chr5	-	61131315	61016707
Rad23b	NM_001025275	1	chr5	+	73256541	73294296
RGD1308059	NM_001025022	1	chr5	+	99599573	99647041
Psip1	NM_175765	1	chr5	-	102336608	102304947
Zfp352	NM_001109357	1	chr5	+	109874959	109876803
Dnajc6	NM_001107949	1	chr5	+	122155149	122309089
Cdkn2c	NM_131902	1	chr5	-	131017679	131012524
Pomgnt1	NM_001007747	1	chr5	+	136429378	136439254
RGD1563714	NM_001126297	1	chr5	-	137559821	137518819
Tmem53	NM_001107964	1	chr5	+	137559893	137575740
Ptprf	NM_019249	1	chr5	-	138739002	138671714
Med8	NM_001108673	1	chr5	+	138895039	138895924
Fam176b	NM_001108679	1	chr5	+	145503409	145504714
Tcfap2e	NM_001191764	1	chr5	-	146149396	146128713
Gjb5	NM_019241	1	chr5	-	146803664	146802848
Tinagl1	NM_053582	1	chr5	-	149207653	149198273
Slc9a1	NM_012652	1	chr5	-	151748460	151680695
Ptafr	NM_053321	1	chr5	-	152587342	152565687
RGD1566319	NM_001109358	1	chr5	+	152639950	152655828
Tmem57	NM_001025699	1	chr5	-	153626132	153568606
LOC313672	NM_001014070	1	chr5	-	161399651	161041202
Pramel1	NM_001109617	1	chr5	+	162296537	162300186
Klhl21	NM_001107996	1	chr5	+	169236426	169246001
Actrt2	NM_001013937	1	chr5	-	171475165	171473764
Htr6	NM_024365	1	chr5	-	1698106	1682716
Prkd3	NM_001024263	1	chr6	-	1796290	1727314
Atl2	NM_001100671	1	chr6	-	2771082	2728723
Gtf3c2	NM_001025120	1	chr6	+	25173992	25197913
Slc5a6	NM_130746	1	chr6	+	25301629	25312901
LOC362710	NM_001126372	1	chr6	-	25473507	25455810
Gpr113	NM_001106712	1	chr6	+	26120167	26130428
Dtnb	NM_001012191	1	chr6	+	26542147	26742199
Laptm4a	NM_199384	1	chr6	+	32410288	32427917
Wdr35l	NM_001099340	1	chr6	-	32523841	32522577
Gpr22	NM_001106722	1	chr6	-	49661340	49654471
Agr3	NM_001106724	1	chr6	+	54629031	54652276
RGD1304624	NM_001108022	1	chr6	-	75446411	75393620
Srp54a	NM_053871	1	chr6	+	75446837	75494000
Brms1l	NM_001106731	1	chr6	+	76177596	76211519
Slc25a21	NM_133614	1	chr6	-	77632510	77124448
Clec14a	NM_001014077	1	chr6	-	78854778	78851636
Arf6	NM_024152	1	chr6	+	91337495	91338644
Daam1	NM_001108030	1	chr6	+	94081665	94184202
Six4	NM_001106739	1	chr6	-	95539953	95526292
Pgf	NM_053595	1	chr6	-	109226122	109215539
Fam164c	NM_001014079	1	chr6	+	109333911	109343371
Tmed10	NM_053467	1	chr6	+	109360206	109360431
Tmed10	NM_053467	1	chr6	-	109411292	109396503
Batf	NM_001106748	1	chr6	+	109793075	109817614
Sel1l	NM_177933	1	chr6	-	115472901	115431168
LOC500702	NM_001047960	1	chr6	-	116216897	116164538
Galc	NM_001005888	1	chr6	-	122416986	122355658
Ttc8	NM_001106752	1	chr6	+	123117533	123171839
Foxn3	NM_001108047	1	chr6	-	123762322	123385155
Ttc7b	NM_001108719	1	chr6	-	124696428	124578904
Tmem196	NM_001044269	1	chr6	+	147554824	147617421
Timm13	NM_145781	1	chr7	+	10319958	10321062
Cd320	NM_001014201	1	chr7	+	16338135	16343892
Tcp11l2	NM_001017458	1	chr7	-	21306149	21279422
Txnrd1	NM_031614	1	chr7	-	23093815	23055543
Ndufa12	NM_001106781	1	chr7	+	31349356	31376151
Dusp6	NM_053883	1	chr7	+	36893263	36897494
Tmtc3	NM_001135858	1	chr7	-	38138332	38093112
Cep290	NM_001135755	1	chr7	+	38138544	38228716
Hmga2	NM_032070	1	chr7	-	59753791	59638554
Nov	NM_030868	1	chr7	+	91162675	91169696
Sntb1	NM_001130542	1	chr7	-	92426444	92156714
RGD1310852	NM_001025007	1	chr7	-	94740627	94729976
Asap1	NM_001044245	1	chr7	-	101575856	101303972
Bop1	NM_001024250	1	chr7	-	114524030	114500154
Hsf1	NM_024393	1	chr7	+	114524210	114551166
Gpt	NM_031039	1	chr7	+	114746053	114748903
Apol3	NM_001013175	1	chr7	+	115625471	115634307
Josd1	NM_001025009	1	chr7	-	117930155	117916619
Pmm1	NM_001008323	1	chr7	-	120334065	120323807
Mpped1	NM_001130569	1	chr7	+	121816011	121883681
Parvb	NM_001134780	1	chr7	+	122223324	122310356
Cerk	NM_001134861	1	chr7	-	124182070	124139136
Fam116b	NM_001108749	1	chr7	-	127498345	127486530
Kcnh3	NM_017108	1	chr7	+	137984617	138002553
Aqp5	NM_012779	1	chr7	+	138337730	138341257
Acvrl1	NM_022441	1	chr7	+	139873595	139884675
Krt85	NM_001008811	1	chr7	-	140267924	140261521
Zdhhc25	NM_001039333	1	chr7	-	979836	978603
Panx1	NM_199397	1	chr8	-	11849392	11809751
Ei24	NM_001025660	1	chr8	-	38044316	38028044
Olr1256	NM_001001086	1	chr8	+	40815931	40816864
Olr1291	NM_001000797	1	chr8	-	41585779	41584819
Sc5dl	NM_053642	1	chr8	-	45238924	45229987
Pou2f3	NM_001105745	1	chr8	-	46208205	46125420
Oaf	NM_001014090	1	chr8	-	46242832	46224860
Il10ra	NM_057193	1	chr8	-	48224439	48211039
Fxyd2	NM_017349	1	chr8	+	48379074	48385553
Fxyd2	NM_145717	1	chr8	+	48381787	48385553
Apoa5	NM_080576	1	chr8	+	49253537	49255777
Zfp259	NM_001137646	1	chr8	+	49257106	49266681
RGD1566243	NM_001134635	1	chr8	+	51707470	51708458
Idh3a	NM_053638	1	chr8	+	58135411	58156019
Cspg4	NM_031022	1	chr8	+	60610834	60645877
Slc24a1	NM_020090	1	chr8	-	69208429	69175548
Lipc	NM_012597	1	chr8	-	75450353	75323441
Onecut1	NM_022671	1	chr8	+	79644304	79672762
Arpp19	NM_031660	1	chr8	+	79824736	79846702
Tpbg	NM_031807	1	chr8	+	91075959	91079329
Rwdd2a	NM_001108773	1	chr8	+	91827449	91830574
Plod2	NM_001142915	1	chr8	+	97525278	97623151
Trpc1	NM_053558	1	chr8	-	100821420	100770832
Sox14	NM_001106850	1	chr8	-	104738882	104736945
Ephb1	NM_001104528	1	chr8	-	107328156	106871855
Cish	NM_031804	1	chr8	+	112541033	112545982
Cmtm7	NM_001109300	1	chr8	-	119202081	119175164
Stt3b	NM_001170539	1	chr8	-	119747750	119681129
Xylb	NM_001033704	1	chr8	+	124321365	124354135
Scn5a	NM_001160162	1	chr8	-	124545301	124446478
Ctnnb1	NM_053357	1	chr8	+	125978160	125987670
Dazl	NM_001109414	1	chr9	+	5899103	5915835
Frs3	NM_001017382	1	chr9	-	8761537	8754713
Tcfap2d	NM_001106895	1	chr9	+	17936723	18006939
Phf3	NM_001108791	1	chr9	-	29537291	29464631
Lgsn	NM_181383	1	chr9	+	29844175	29871557
Khdrbs2	NM_133318	1	chr9	+	30918046	31404073
Nck2	NM_001108216	1	chr9	+	42650260	42776967
Tmem194b	NM_001134642	1	chr9	-	45867905	45848644
Wdr12	NM_199410	1	chr9	-	58641597	58614191
Acadl	NM_012819	1	chr9	-	65651772	65613129
Lancl1	NM_053723	1	chr9	-	65828986	65799078
Dnpep	NM_001024879	1	chr9	-	74595414	74586543
Gmppa	NM_001025056	1	chr9	+	74713603	74721031
Slc4a3	NM_017049	1	chr9	+	74823768	74835860
Spata3	NM_001108805	1	chr9	+	84726150	84738071
Sept2	NM_057148	1	chr9	+	92756090	92789256
St8sia4	NM_053914	1	chr9	+	94820281	94859691
RGD1309537	NM_001135017	1	chr9	-	110197715	110190029
Xiap	NM_022231	1	chrX	-	3047798	3011519
Cask	NM_022184	1	chrX	+	20910960	21250869
Rpgr	NM_001127601	1	chrX	+	24722377	24782676
Gpr174	NM_001106938	1	chrX	+	95520060	95547223
Arhgap4	NM_144740	1	chrX	-	159839008	159824135
MGC93975	NM_001004221	2	chr1	-	94974041	94967721
Fstl4	NM_001107000	2	chr10	+	38190596	38635242
Ppm1e	NM_198773	2	chr10	-	75674452	75516705
Gnpat	NM_053410	2	chr19	+	55033776	55059491
Fam69b	NM_001014178	2	chr3	+	4809287	4817041
Maff	NM_001130573	2	chr7	+	117328923	117340276
Des	NM_022531	2	chr9	+	74637790	74645498
TSS: transcription start site; TTS: transcription termination site; CC_EC: number
of differentially enriched peaks observed in control cerebellum (CC) as
compared to experimental (EC)
