# Supplementary material for: The effects of olanzapine on genome-wide DNA methylation in the hippocampus and cerebellum
Source: Clin Epigenetics. 2014 Jan 2;6(1):1. doi: 10.1186/1868-7083-6-1 (PMC3895844; doi:10.1186/1868-7083-6-1)
Supplement: Additional file 6: Table S3A — Genes with increased methylation in the liver as a result of olanzapine treatment. [file 1868-7083-6-1-S6.xls]

## Sheet: Sheet1
Table S3A. List of genes that showed an increase in methylation as a result of
Olanzapine treatment, in liver.
GeneName	Accession	EL_CL	Chromosome	Strand	TSS	TTS
Zc3h12d	NM_001107469	1	chr1	+	2507364	2541861
Rab32	NM_001108902	1	chr1	-	5218416	5203907
Grm1	NM_001114330	1	chr1	-	5744590	5318616
Fbxo30	NM_001007690	1	chr1	+	5975206	5991214
Ctgf	NM_022266	1	chr1	-	21330215	21327099
Trmt11	NM_198051	1	chr1	+	27737887	27793205
Slc6a19	NM_001039722	1	chr1	+	30393330	30412098
Sod2	NM_017051	1	chr1	-	41870327	41862996
Acat2	NM_001006995	1	chr1	+	41922019	41940074
Tcp10b	NM_001107461	1	chr1	+	47593998	47616165
Psmb1	NM_053590	1	chr1	-	54388816	54369774
Tbp	NM_001004198	1	chr1	+	54390755	54407563
Mir99b	NR_031857	1	chr1	+	56486968	56487038
Mirlet7e	NR_031805	1	chr1	+	56487133	56487226
Mir125a	NR_031868	1	chr1	+	56487579	56487664
LOC688452	NM_001135720	1	chr1	+	56487750	56498516
Znf787	NM_001108904	1	chr1	+	66193152	66205951
Znf524	NM_001108905	1	chr1	-	67564503	67563454
Fiz1	NM_001106223	1	chr1	+	67567854	67574369
Nat14	NM_001108466	1	chr1	-	67651318	67649230
Rpl28	NM_022697	2	chr1	-	67771158	67768596
Tnni3	NM_017144	1	chr1	+	68028197	68031882
Rdh13	NM_001108468	1	chr1	+	68102307	68130102
Lig1	NM_030855	1	chr1	+	73728891	73767429
Lig1	NM_001024268	1	chr1	+	73728906	73767425
Ehd2	NM_001024897	1	chr1	-	76310584	76292178
Napa	NM_080585	1	chr1	+	76438615	76457212
Fkrp	NM_001025678	1	chr1	-	77139485	77133883
Rshl1	NM_001024748	1	chr1	+	78407710	78430975
Ercc1	NM_001106228	1	chr1	+	78711248	78722474
Apoc1	NM_012824	1	chr1	-	78999875	78996676
Apoc1	NM_001109996	1	chr1	-	78999960	78996676
Apoe	NM_138828	1	chr1	-	79006387	79003633
Zfp61	NM_001017512	1	chr1	-	79512625	79504885
Plaur	NM_017350	1	chr1	+	79708645	79712936
Plaur	NM_134352	1	chr1	+	79708647	79712936
Znf575	NM_001107489	1	chr1	-	79868715	79866607
Atp1a3	NM_012506	1	chr1	-	80309834	80280713
Exosc5	NM_001107493	1	chr1	+	80871352	80876329
Ltbp4	NM_001170336	1	chr1	-	82418177	82385952
RGD1307554	NM_001109664	1	chr1	+	82635297	82660248
Ttc9b	NM_001108478	1	chr1	+	82748074	82750257
Zfp36	NM_133290	1	chr1	-	83489123	83486642
Nccrp1	NM_001134506	1	chr1	-	83657968	83654276
Lgals4	NM_012975	1	chr1	+	83942898	83950613
Kcnk6	NM_053806	1	chr1	-	84367910	84359737
Yif1b	NM_198734	1	chr1	+	84373709	84383874
Aplp1	NM_001100802	1	chr1	-	85399328	85390224
Mir3569	NR_037357	1	chr1	+	85634968	85635044
Zbtb32	NM_001109517	1	chr1	-	85637589	85635283
Tmem147	NM_001038494	1	chr1	-	85773503	85771684
Hamp	NM_053469	1	chr1	-	85980059	85978119
Fxyd7	NM_022008	1	chr1	-	86095045	86086023
Cebpa	NM_012524	1	chr1	+	87626110	87627499
Slc7a10	NM_053726	1	chr1	+	87695657	87711595
Aspdh	NM_001009643	1	chr1	+	94942787	94945049
Nup62	NM_023098	1	chr1	+	95288018	95303545
Tbc1d17	NM_001106258	1	chr1	-	95321644	95313420
Akt1s1	NM_001106259	1	chr1	+	95325271	95328510
Prmt1	NM_024363	1	chr1	-	95458267	95449060
Scaf1	NM_019384	1	chr1	-	95485819	95475610
Ntf4	NM_013184	1	chr1	+	95885576	95888408
Car11	NM_175708	1	chr1	+	96167822	96172934
Dbp	NM_012543	1	chr1	+	96173572	96178485
Kcnj11	NM_031358	1	chr1	-	96617993	96614959
Ush1c	NM_212521	1	chr1	-	96768550	96720184
Otog	NM_001106262	1	chr1	+	96771214	96840351
Kcnc1	NM_012856	1	chr1	+	96928274	96970062
Ldha	NM_017025	1	chr1	+	97403076	97412547
Nav2	NM_138529	1	chr1	+	99041043	99410077
Prmt3	NM_053557	1	chr1	+	99581942	99668604
Apba2	NM_031780	1	chr1	+	118970881	119156600
Slco3a1	NM_177481	1	chr1	-	130077110	129580125
Mfge8	NM_012811	1	chr1	-	134885431	134870028
Cib1	NM_031145	1	chr1	-	136045153	136031864
Fes	NM_001108488	1	chr1	-	136208759	136199522
Btbd1	NM_001011932	1	chr1	-	138043662	138006564
Sh3gl3	NM_031238	1	chr1	+	138398335	138529056
Ankrd42	NM_001135013	1	chr1	-	149468863	149425862
Omp	NM_012616	1	chr1	-	155389185	155388634
RGD1561870	NM_001109336	1	chr1	-	156142673	156142268
Slco2b1	NM_080786	1	chr1	-	157028887	156992491
Pold3	NM_001024750	1	chr1	-	157490563	157453058
Ucp3	NM_013167	1	chr1	+	157896000	157909609
P2ry2	NM_017255	1	chr1	-	158454210	158440017
Pde2a	NM_001143847	1	chr1	+	158921606	159013829
Phox2a	NM_053869	1	chr1	+	159273523	159277731
Il18bp	NM_053374	1	chr1	-	159473288	159471808
Rnf121	NM_001107540	1	chr1	-	159542451	159475045
Olr57	NM_001000749	1	chr1	-	160581884	160580939
Mrvi1	NM_001105211	1	chr1	-	168707506	168627362
Calca	NM_017338	1	chr1	-	172691061	172688190
Itpripl2	NM_001127303	1	chr1	-	176708324	176706428
LOC361635	NM_001017463	1	chr1	+	176965213	177069399
Pdilt	NM_001013902	1	chr1	-	177782699	177750347
Acsm5	NM_001014162	1	chr1	+	177785185	177808572
Prkcb	NM_012713	1	chr1	+	181117971	181454058
Aqp8	NM_019158	1	chr1	+	182331493	182337291
Eif3c	NM_001100662	1	chr1	-	185709514	185691629
Cdipt	NM_138899	1	chr1	+	186153277	186157415
Mvp	NM_022715	2	chr1	-	186192802	186164810
RGD1305592	NM_001013901	1	chr1	-	186195462	186193173
Bcl7c	NM_001106298	1	chr1	-	186997484	186993654
Ctf1	NM_017129	1	chr1	+	187001444	187006655
Bckdk	NM_019244	1	chr1	+	187189664	187194335
Bag3	NM_001011936	1	chr1	+	187781146	187804835
Fam24a	NM_001109158	1	chr1	+	190919253	190921458
Hmx3	NM_001106302	1	chr1	+	191111768	191113733
Fam175b	NM_001106307	1	chr1	+	192327135	192352712
Dhx32	NM_001130039	1	chr1	-	193270794	193217749
Fank1	NM_001008347	1	chr1	+	193270868	193377579
Ptpre	NM_053767	1	chr1	+	195263488	195303246
LOC293589	NM_001106311	1	chr1	+	199909815	199934938
Echs1	NM_078623	1	chr1	-	199910412	199901584
B4galnt4	NM_001107562	1	chr1	+	201260277	201271175
Mucdhl	NM_138525	1	chr1	-	201470823	201462418
Sct	NM_022670	1	chr1	-	201472944	201472249
Slc25a22	NM_001014027	1	chr1	-	201625537	201617688
Cd151	NM_022523	1	chr1	+	201653959	201657967
Hcca2	NM_001109159	1	chr1	-	202195532	202138581
Cdkn1c	NM_001033758	1	chr1	-	203837843	203835214
Cdkn1c	NM_182735	1	chr1	-	203837844	203835214
Mrgpre	NM_001002288	1	chr1	-	204172004	204171074
Shank2	NM_133441	1	chr1	+	204586362	204855474
Shank2	NM_133440	2	chr1	+	204722833	204855474
Shank2	NM_001004133	2	chr1	+	204722939	204852559
Ppfia1	NM_001106320	1	chr1	-	204984408	204907327
Fgf15	NM_130753	1	chr1	+	205324889	205328178
Ndufs8	NM_001106322	1	chr1	-	206437478	206433595
Acy3	NM_001009603	1	chr1	+	206569503	206572830
Ssh3	NM_001012217	1	chr1	-	206856178	206848014
Rhod	NM_001106323	1	chr1	-	207013945	207000009
Actn3	NM_133424	1	chr1	-	207492267	207475568
Cnih2	NM_001025132	1	chr1	-	207717584	207715691
Ovol1	NM_001107572	1	chr1	-	208204453	208192951
Pola2	NM_053480	1	chr1	-	208597195	208573152
Rasgrp2	NM_001082977	1	chr1	+	209183699	209199170
Nrxn2	NM_053846	1	chr1	+	209211739	209318064
Vegfb	NM_053549	1	chr1	-	209661271	209657646
Cox8a	NM_134345	1	chr1	-	209888462	209886140
Rcor2	NM_001013994	1	chr1	+	209951233	209957328
Tmem223	NM_001191104	1	chr1	+	211441876	211443238
Fads3	NM_173137	1	chr1	+	212489223	212506444
Cd5	NM_019295	1	chr1	-	213234277	213213332
Cd6	NM_175577	1	chr1	-	213329594	213290836
Slc15a3	NM_139341	1	chr1	+	213341321	213356103
Olr319	NM_001000506	1	chr1	+	214724236	214725166
Patl1	NM_001108520	1	chr1	+	214755169	214787272
Gldc	NM_001107583	1	chr1	-	233925736	233846689
Pten	NM_031606	1	chr1	+	236771026	236837261
Ide	NM_013159	1	chr1	-	241646052	241547868
Cyp26a1	NM_130408	2	chr1	-	241949220	241945471
Hps1	NM_040669	1	chr1	+	248109642	248134450
Sfrp5	NM_001107591	1	chr1	+	248652322	248656785
Pkd2l1	NM_001106352	1	chr1	+	249047373	249084997
Mrpl43	NM_001107598	1	chr1	-	250073222	250072418
Peo1	NM_001107599	1	chr1	+	250073349	250079743
Kcnip2	NM_001033961	1	chr1	-	251032402	251008675
Nfkb2	NM_001008349	1	chr1	+	251521558	251527815
Psd	NM_134370	1	chr1	-	251542740	251527889
Smc3	NM_031583	1	chr1	+	259822479	259865602
Sfrs16	NM_001024294	1	chr1	+	1469805	1494146
Lrrc68	NM_001107482	1	chr1	+	1513789	1542282
Pik3ap1	NM_001106368	1	chr1	+	3533355	3533778
Abcc1	NM_022281	1	chr10	-	575705	452238
Mir484	NR_032282	1	chr10	-	826481	826405
Lkap	NM_133421	1	chr10	+	826802	872214
Zc3h7a	NM_001108262	1	chr10	+	4361355	4400822
Snn	NM_001034083	1	chr10	-	4494711	4486037
Fam18a	NM_001108263	1	chr10	+	5173465	5207518
RGD1309748	NM_001106972	1	chr10	-	6810122	6781180
Usp7	NM_001024790	1	chr10	+	6917611	6963452
Pmm2	NM_001106973	2	chr10	-	7022517	7001339
Tmem186	NM_001025756	1	chr10	+	7022561	7025880
RGD1310686	NM_001008360	1	chr10	+	10891558	10914046
Olr1356	NM_001000493	1	chr10	-	11952232	11951293
Tnfrsf12a	NM_181086	1	chr10	-	12942343	12940333
Prss32	NM_001106983	1	chr10	+	13119050	13125902
Amdhd2	NM_001024990	1	chr10	-	13415537	13407050
Rab26	NM_133580	1	chr10	-	13783719	13780501
Znf598	NM_001105770	1	chr10	+	13922111	13934058
Sepx1	NM_001044285	1	chr10	+	13992928	13998642
Mrps34	NM_001105771	1	chr10	+	14144108	14145240
Hn1l	NM_001013182	1	chr10	-	14211106	14191221
Tpsg1	NM_175593	1	chr10	+	14617610	14621517
Cacna1h	NM_153814	1	chr10	-	14679051	14621371
Sox8	NM_001106989	1	chr10	-	14823943	14818954
Chtf18	NM_001105773	1	chr10	-	14996182	14988145
Rpusd1	NM_001105774	1	chr10	+	14996496	15000351
Fbxl16	NM_001009504	1	chr10	+	15082198	15085374
Stub1	NM_001025625	1	chr10	-	15098431	15096149
Rhbdl1	NM_001191822	1	chr10	-	15102539	15099898
Rab40c	NM_182675	1	chr10	-	15181653	15147860
Hba-a2	NM_013096	1	chr10	-	15585215	15584359
Nkx2-5	NM_053651	1	chr10	+	16606182	16608952
Fbxw11	NM_001106993	1	chr10	+	17502479	17600199
Gabrp	NM_031029	1	chr10	-	18474566	18454554
Hmmr	NM_012964	1	chr10	-	25762825	25733374
Nudcd2	NM_001009621	1	chr10	+	25763128	25768887
Flt4	NM_053652	1	chr10	+	35071001	35112006
Gfpt2	NM_001002819	1	chr10	+	35290138	35336286
Agxt2l2	NM_001128196	1	chr10	+	37100237	37117743
RGD1310352	NM_001106999	1	chr10	+	37827571	37840212
Hspa4	NM_153629	1	chr10	-	38749058	38705628
Slc36a2	NM_139339	1	chr10	-	40590958	40562982
Slc36a1	NM_130415	1	chr10	+	40609219	40639096
Jmjd4	NM_001105784	1	chr10	+	45754691	45759916
Cops3	NM_001004200	1	chr10	-	46163246	46139836
Mfap4	NM_001034124	2	chr10	+	47646156	47649095
Mapk7	NM_001191547	1	chr10	-	47654316	47649202
Ubb	NM_138895	1	chr10	+	48738538	48739586
Ubb	NM_138895	1	chr10	+	48738800	48739446
Ubb	NM_138895	1	chr10	+	48738990	48739446
Ndel1	NM_133320	1	chr10	-	55614922	55581251
Arhgef15	NM_001105789	1	chr10	-	55716219	55703918
Hes7	NM_001105792	1	chr10	+	55879890	55882414
Gucy2e	NM_024380	1	chr10	-	56027290	56012235
Kdm6b	NM_001108829	1	chr10	-	56202139	56194130
Efnb3	NM_001100980	1	chr10	-	56379316	56373321
Fxr2	NM_001100647	1	chr10	+	56450355	56470419
Amac1	NM_001127658	1	chr10	-	56582237	56580468
Tnk1	NM_001107012	1	chr10	-	56698602	56692318
Slc2a4	NM_012751	1	chr10	-	56792209	56786704
Asgr2	NM_017189	1	chr10	+	56942696	56955742
C1qbp	NM_019259	1	chr10	-	57886434	57881783
Wscd1	NM_001024234	1	chr10	+	58616508	58645326
Spns3	NM_001109035	1	chr10	-	59438400	59382791
Atp2a3	NM_012914	1	chr10	+	59853362	59884087
P2rx1	NM_012997	1	chr10	+	59889932	59904984
P2rx1	NM_001142367	1	chr10	+	59890133	59903915
Trpv3	NM_001025757	1	chr10	+	60141971	60171718
Mnt	NM_001105807	1	chr10	+	62146581	62161832
Ovca2	NM_001109036	1	chr10	-	62486241	62483078
Foxn1	NM_001100648	1	chr10	+	64243322	64256847
Fam58b	NM_001025412	1	chr10	-	64866105	64864941
Coro6	NM_139115	1	chr10	-	66653264	66646676
Ccl2	NM_031530	1	chr10	+	70256262	70258061
Tmem132e	NM_001134410	2	chr10	+	70584563	70640639
Cct6b	NM_001014228	1	chr10	-	70983711	70979427
Znf830	NM_001037360	1	chr10	+	70983766	70985231
Nle1	NM_001127534	1	chr10	-	71125696	71117124
Unc45b	NM_001107028	1	chr10	+	71128524	71156471
Lhx1	NM_145880	1	chr10	-	72805799	72800496
Pigw	NM_194461	1	chr10	-	73154357	73152848
RGD1559961	NM_001163736	1	chr10	+	73156526	73185811
Prr11	NM_001108287	1	chr10	-	75382514	75362905
Ska2	NM_001009624	1	chr10	+	75383080	75400888
Mir301a	NR_031770	1	chr10	+	75386837	75386937
Olr1523	NM_001000713	1	chr10	-	76202086	76201144
Coil	NM_017360	1	chr10	+	77435833	77452170
Mmd	NM_001007673	1	chr10	+	78664114	78692402
Epn3	NM_001024791	1	chr10	-	83137401	83129022
Chad	NM_019164	1	chr10	+	83201981	83205753
Ppp1r9b	NM_053474	1	chr10	+	83674796	83690639
Ngfr	NM_012610	1	chr10	-	84281006	84262794
Abi3	NM_001013118	1	chr10	-	84554040	84542948
Gngt2	NM_001135767	1	chr10	+	84554317	84557459
Mrpl10	NM_001109620	1	chr10	+	85761933	85770350
Erbb2	NM_017003	1	chr10	+	87219156	87242919
Zpbp2	NM_001007011	1	chr10	+	87370696	87379596
Ormdl3	NM_001047897	1	chr10	-	87411058	87403918
Thra	NM_001017960	1	chr10	+	87514442	87538101
Krt12	NM_001008761	1	chr10	-	88328759	88321125
Krt19	NM_199498	1	chr10	-	89085670	89080952
Krt17	NM_212545	1	chr10	-	89189816	89185096
Krt42	NM_001008816	1	chr10	-	89199727	89191770
Hap1	NM_024133	1	chr10	-	89293631	89285395
Nt5c3l	NM_001007723	1	chr10	-	89385133	89370968
Cnp	NM_012809	1	chr10	+	89519420	89525978
Hsd17b1	NM_012851	1	chr10	+	90094248	90096451
Wnk4	NM_175579	1	chr10	+	90289272	90306225
G6pc	NM_013098	1	chr10	+	90393530	90403485
Brca1	NM_012514	1	chr10	-	90572676	90513629
Nbr1	NM_001024765	1	chr10	+	90573670	90601807
Pyy	NM_001034080	1	chr10	-	91175488	91174366
Slc4a1	NM_012651	1	chr10	-	91471072	91454824
Adam11	NM_001108300	1	chr10	+	91881173	91896961
RGD1307851	NM_001013861	1	chr10	+	92057850	92059322
Map3k14	NM_001108301	1	chr10	-	92456276	92406097
Wnt3	NM_001105715	1	chr10	+	92925604	92969613
Mrc2	NM_001024687	1	chr10	+	94689201	94752076
Dcaf7	NM_001107057	1	chr10	+	95425071	95455272
Limd2	NM_001025715	2	chr10	-	95554534	95552508
Smarcd2	NM_031983	1	chr10	-	95665842	95656975
Gh1	NM_001034848	1	chr10	-	95694118	95692140
Ccdc45	NM_001013862	1	chr10	+	96139323	96168886
Ddx5	NM_001007613	1	chr10	-	96139423	96131887
Cacng4	NM_080692	1	chr10	-	97214444	97139396
Cdc42ep4	NM_001107063	1	chr10	-	103390663	103365894
Fads6	NM_001107064	1	chr10	-	105373626	105357798
Nup85	NM_001025401	1	chr10	+	105645504	105665079
Tsen54	NM_001109576	1	chr10	+	105916406	105923991
RGD1311078	NM_001108307	1	chr10	+	106318381	106327849
Sphk1	NM_133386	1	chr10	+	106641508	106645579
Aanat	NM_012818	1	chr10	+	106709370	106713683
Usp36	NM_001107069	1	chr10	-	108296384	108264873
Nptx1	NM_153735	1	chr10	-	108927616	108918660
Actg1	NM_001127449	1	chr10	-	109776334	109773488
Pycr1	NM_001105857	1	chr10	-	110035883	110030930
Csnk1d	NM_139060	1	chr10	-	110197233	110166243
Uts2r	NM_020537	1	chr10	+	110394781	110395942
Nrip1	NM_001100560	1	chr11	-	15150137	15066442
RGD1310778	NM_001127523	1	chr11	-	30708888	30695877
RGD1562726	NM_001109052	1	chr11	-	31055914	31039804
Atp5o	NM_138883	1	chr11	-	31920632	31914319
Dscr6	NM_001105892	1	chr11	+	34575082	34583180
Col8a1	NM_001107100	1	chr11	+	43604993	43733870
Atg3	NM_134394	1	chr11	-	57190568	57162204
Slc35a5	NM_001191927	1	chr11	+	57190759	57211083
Gramd1c	NM_001191826	1	chr11	+	58201166	58283274
Zdhhc23	NM_213627	1	chr11	+	58286188	58296769
Lsamp	NM_017242	1	chr11	-	60870875	60170405
Fstl1	NM_024369	1	chr11	-	64735673	64681826
Hcls1	NM_001011898	1	chr11	-	65643533	65619700
Pdia5	NM_001014125	1	chr11	+	67117748	67204482
Polr2h	NM_001134789	1	chr11	-	82426105	82421656
Gp1bb	NM_053930	1	chr11	+	84369794	84370972
Rtn4r	NM_053613	1	chr11	-	84863508	84839081
Tssk2	NM_001012019	1	chr11	-	85076066	85074710
Dgcr2	NM_001012146	1	chr11	+	85082093	85130476
Slc7a4	NM_001107078	1	chr11	+	85426545	85430217
Crkl	NM_001008284	1	chr11	-	85554667	85520243
Snap29	NM_053810	1	chr11	-	85609842	85579140
Pi4ka	NM_022301	1	chr11	+	85610280	85726603
Ufd1l	NM_053418	1	chr11	-	1196338	1173352
Cdc45l	NM_001105866	1	chr11	+	1197092	1221894
Cldn5	NM_031701	1	chr11	-	1225513	1224086
Lass4	NM_001107117	1	chr12	-	1291578	1256397
Elavl1	NM_001108848	1	chr12	+	1459045	1500042
Insr	NM_017071	1	chr12	+	2934966	3087691
Uspl1	NM_001105906	1	chr12	-	6345845	6318570
Slc7a1	NM_013111	1	chr12	+	7230518	7253858
Ptcd1	NM_001109665	1	chr12	+	9759858	9777602
Pdap1	NM_022595	1	chr12	+	9784743	9794971
Tecpr1	NM_001037191	1	chr12	+	10719094	10747016
Bhlha15	NM_012863	1	chr12	-	10752041	10747864
Rnf216	NM_001107122	1	chr12	+	11850548	11956091
Asmt	NM_144759	1	chr12	-	16817186	16811891
Il3ra	NM_139260	1	chr12	-	16831739	16825701
Mcm7	NM_001004203	1	chr12	-	17614508	17607249
Ap4m1	NM_001037977	1	chr12	+	17614881	17620773
Irs3	NM_032074	1	chr12	-	19711279	19709140
Plod3	NM_178101	1	chr12	+	20856526	20867088
Vgf	NM_030997	1	chr12	+	20903303	20906327
Serpine1	NM_012620	1	chr12	-	20942374	20931995
Tmem120a	NM_001010945	1	chr12	+	22069813	22078476
Trim50	NM_181080	1	chr12	-	22470523	22455549
Fkbp6	NM_001105922	1	chr12	+	22474001	22544784
Vkorc1l1	NM_203338	1	chr12	-	27813093	27764872
Mrps17	NM_001105923	1	chr12	+	27920680	27924094
Gtf2h3	NM_001024236	1	chr12	-	33138233	33121880
Sbno1	NM_001107138	1	chr12	+	33289889	33345306
Pitpnm2	NM_001107139	1	chr12	+	33496701	33603240
Ccdc62	NM_001134766	1	chr12	-	33783930	33747227
Camkk2	NM_031338	1	chr12	+	34772493	34938479
RGD1566266	NM_001177613	1	chr12	+	35505845	35538974
Oas1d	NM_001009379	1	chr12	-	36794128	36784808
Oas1b	NM_144752	1	chr12	-	36869570	36858901
Rasal1	NM_001108335	1	chr12	-	37080129	37047908
Lhx5	NM_139036	1	chr12	-	37332257	37323826
RGD1562310	NM_001109066	1	chr12	-	39461715	39441307
Rnft2	NM_001107144	1	chr12	+	39461845	39520071
Ankrd13a	NM_001012148	1	chr12	-	43115877	43086124
Git2	NM_001005553	1	chr12	+	43117705	43158710
Gltp	NM_001134413	1	chr12	+	43195540	43215694
Iscu	NM_001105936	1	chr12	-	43892329	43886418
Sart3	NM_001107156	1	chr12	+	43893485	43921131
Ep400	NM_001107149	1	chr12	+	46036452	46143426
Galnt9	NM_001122644	1	chr12	-	46273810	46195006
P2rx2	NM_053656	1	chr12	+	46485124	46488319
Gtpbp6	NM_001135840	1	chr12	+	46722130	46726000
Pign	NM_001100584	1	chr13	-	11833940	11668748
RGD1307235	NM_001134546	1	chr13	+	11834137	11930253
Gli2	NM_001107169	1	chr13	-	31607264	31551088
Ralb	NM_053821	1	chr13	-	32238401	32229645
Tmem177	NM_001037776	1	chr13	-	32692283	32688857
Lypd1	NM_001007727	1	chr13	-	38441498	38399429
Pfkfb2	NM_080477	1	chr13	-	43652660	43624837
Yod1	NM_001008889	1	chr13	+	43653273	43654991
Pigr	NM_012723	1	chr13	+	43785844	43803036
Ikbke	NM_001108854	1	chr13	-	44222609	44197624
Srgap2	NM_001134958	1	chr13	-	44452446	44239945
Fam72a	NM_001081451	1	chr13	+	44453796	44469514
Elk4	NM_001107173	1	chr13	+	44891368	44914125
Mfsd4	NM_001109069	1	chr13	-	44949556	44908579
Pctk3	NM_001100506	1	chr13	-	45004813	44996446
Kiss1	NM_181692	1	chr13	+	46244785	46247288
Adora1	NM_017155	1	chr13	-	47192805	47160291
Shisa4	NM_001077826	1	chr13	-	48372126	48368909
Phlda3	NM_001012206	2	chr13	+	48789677	48793999
Tmem9	NM_001105953	1	chr13	+	49060165	49077515
Fam129a	NM_022242	1	chr13	+	66467072	66620136
Edem3	NM_001191671	1	chr13	+	66653930	66712432
Nmnat2	NM_001048042	1	chr13	+	67969506	68142926
Lhx4	NM_001108348	1	chr13	-	70718978	70669764
Tbx19	NM_001107193	1	chr13	-	80913604	80890761
Creg1	NM_001105966	1	chr13	+	81491303	81503755
Mael	NM_001108857	1	chr13	-	81975026	81935140
Rgs4	NM_017214	1	chr13	-	85540173	85533881
Pea15a	NM_001013231	1	chr13	-	88197296	88187673
Ccdc19	NM_001024882	1	chr13	+	88527707	88551091
Vsig8	NM_001105972	1	chr13	+	88561387	88569578
Sccpdh	NM_001013985	1	chr13	+	95349782	95371537
Acbd3	NM_182843	1	chr13	+	96461326	96490328
Tmem63a	NM_001134496	1	chr13	+	96671526	96704177
Mark1	NM_053947	1	chr13	-	101009220	100905368
Tgfb2	NM_031131	1	chr13	-	102818768	102718703
Ints7	NM_001191675	1	chr13	+	107641206	107696311
LOC100125367	NM_001103357	1	chr13	+	109007745	109010160
Camk1g	NM_182842	1	chr13	-	109216471	109192832
Barhl2	NM_022956	1	chr14	+	3888152	3893043
LOC498330	NM_001017495	1	chr14	+	7222290	7230296
Slc10a6	NM_198049	1	chr14	+	7270694	7292036
Mapk10	NM_012806	1	chr14	+	7719594	8010694
Arhgap24	NM_001012032	1	chr14	-	8075033	8026237
Fam175a	NM_001009633	1	chr14	+	10080190	10094528
Enoph1	NM_001009391	1	chr14	-	10859844	10833646
Hnrpdl	NM_001033696	1	chr14	+	10861053	10864322
Cdkl2	NM_001012035	1	chr14	+	17598861	17621558
Adamts3	NM_001107212	1	chr14	+	19756886	19963449
Polr2b	NM_001106002	1	chr14	-	33107615	33069965
RGD1359460	NM_001006959	1	chr14	+	33107962	33123993
Tec	NM_053432	1	chr14	+	37756485	37865180
Corin	NM_182473	1	chr14	+	38109931	38339631
Limch1	NM_001191678	1	chr14	-	44049555	43724479
Cd38	NM_013127	1	chr14	-	72360329	72320478
Drd5	NM_012768	1	chr14	-	77769487	77768059
Sorcs2	NM_001107225	1	chr14	+	79968071	80344330
RGD1308380	NM_001130061	1	chr14	+	80815910	80833797
Cpz	NM_031766	1	chr14	+	80857370	80880592
Hgfac	NM_053320	1	chr14	-	81354836	81348281
Depdc5	NM_001107229	1	chr14	-	83614818	83484353
Sf3a1	NM_001107235	1	chr14	+	84786071	84806825
Lif	NM_022196	1	chr14	+	84887855	84890630
Cabp7	NM_001007730	1	chr14	-	85395730	85385408
Rasl10a	NM_001108862	1	chr14	+	85720006	85721385
Emid1	NM_001109467	1	chr14	-	85801932	85765393
Kremen1	NM_053649	1	chr14	-	85909575	85845442
Dbnl	NM_031352	1	chr14	+	86450447	86464922
Ramp3	NM_020100	1	chr14	+	87417289	87434789
Igfbp1	NM_013144	1	chr14	+	87950221	87955289
Sec61g	NM_001135020	1	chr14	-	97329689	97323314
Etaa1	NM_001109094	1	chr14	-	98822369	98807364
Mdh1	NM_033235	1	chr14	-	102273788	102259130
RGD1309501	NM_001127537	1	chr14	+	102274143	102612378
Otx1	NM_013109	1	chr14	-	102724748	102721412
Tmem17	NM_001010961	1	chr14	+	103162309	103167728
Ccdc104	NM_001024866	1	chr14	-	110245524	110220115
Dusp13	NM_001007006	1	chr15	+	2622556	2630230
Plau	NM_013085	1	chr15	-	3686232	3680071
Camk2g	NM_133605	1	chr15	+	3729432	3786059
Nkiras1	NM_001107252	1	chr15	-	9082065	9072544
Rpl15	NM_139114	1	chr15	+	9082189	9085473
Abhd6	NM_001007680	1	chr15	-	18894003	18846511
Ptgdrl	NM_022241	1	chr15	+	19345554	19352929
Rnase4	NM_020082	1	chr15	+	27073755	27090441
Fam12b	NM_178103	1	chr15	+	27107077	27108270
Slc39a2	NM_001107260	1	chr15	+	27328307	27330420
Hnrnpc	NM_001025633	1	chr15	-	27546646	27516838
Mettl3	NM_001024794	1	chr15	-	27754787	27743958
Lrp10	NM_001037777	1	chr15	+	32527393	32533554
Efs	NM_001106033	1	chr15	-	33028147	33018804
Psme2	NM_017257	1	chr15	-	33726669	33722372
Rnf31	NM_001108868	1	chr15	+	33727540	33739204
Cideb	NM_001108869	1	chr15	-	33920872	33916471
Ltb4r2	NM_053640	1	chr15	+	33923471	33924548
Adcy4	NM_019285	1	chr15	-	33946352	33930531
Lats2	NM_001107267	1	chr15	-	36761065	36719999
Ska3	NM_001108379	1	chr15	-	36867026	36848693
Dleu7	NM_001106043	1	chr15	-	41509220	41493065
Gata4	NM_144730	2	chr15	-	42519569	42472792
Entpd4	NM_001108384	1	chr15	+	49928873	49956707
Sorbs3	NM_001005762	1	chr15	-	50611107	50580017
Slc39a14	NM_001107275	1	chr15	-	50749644	50703197
Hr	NM_024364	1	chr15	+	50957052	50972841
Nudt18	NM_001100732	1	chr15	+	50977123	50979648
Gfra2	NM_012750	1	chr15	+	51279769	51371053
Epsti1	NM_001044257	1	chr15	+	58989875	59088931
Wbp4	NM_053766	1	chr15	-	61543453	61517400
Tdrd3	NM_001012043	1	chr15	+	69605243	69739566
RGD1309522	NM_001013997	1	chr15	+	82829208	82852061
Mycbp2	NM_001106055	1	chr15	-	87365180	87124416
Slc15a1	NM_057121	1	chr15	-	106592594	106550095
Zic5	NM_001108391	1	chr15	-	107598927	107592741
Zcchc24	NM_001108394	1	chr16	-	1361259	1310190
Anxa11	NM_001011918	1	chr16	+	1449906	1496053
Pde12	NM_001013998	1	chr16	-	1984481	1974439
Erc2	NM_170787	1	chr16	+	2932780	3596299
Wnt5a	NM_022631	1	chr16	+	3782024	3799625
Nt5dc2	NM_001009271	1	chr16	+	6559618	6567690
Tnnc1	NM_001034105	1	chr16	+	6639356	6642331
Colq	NM_019274	1	chr16	-	7035001	6975586
Slc18a3	NM_031663	1	chr16	-	7972599	7969737
Fam35a	NM_001025028	1	chr16	-	9965225	9868213
Glud1	NM_012570	1	chr16	+	9965717	9999252
Dydc2	NM_001134797	2	chr16	-	17503052	17489348
Nr2f6	NM_139113	1	chr16	-	18542627	18535180
Unc13a	NM_022861	1	chr16	-	18872455	18827404
Jak3	NM_012855	1	chr16	+	18878138	18889454
Gdf15	NM_019216	1	chr16	+	19310881	19313465
Ssbp4	NM_001014236	1	chr16	+	19334215	19345098
RGD1566239	NM_001107305	1	chr16	+	19428803	19431276
Tm6sf2	NM_001127654	1	chr16	-	19834693	19827480
Cilp2	NM_001107307	1	chr16	+	20024988	20031984
RGD1311747	NM_001169105	1	chr16	-	32539537	32523649
Fbxo8	NM_001012050	1	chr16	-	37139103	37093834
RGD1308517	NM_001037181	1	chr16	+	37139512	37159628
Wwc2	NM_001109111	1	chr16	+	47456708	47624245
Ppp1r3b	NM_138912	1	chr16	-	60564789	60552437
Eif4ebp1	NM_053857	2	chr16	-	69123895	69110521
Fnta	NM_012847	1	chr16	+	70440339	70458433
Ank1	NM_001107322	1	chr16	-	73437926	73333563
Rasa3	NM_031574	1	chr16	+	80710462	80824220
Grk1	NM_031096	1	chr16	-	80991796	80979322
Atp11a	NM_001107324	1	chr16	-	81624861	81514978
Rab20	NM_001109535	1	chr16	+	82871001	82895146
Gpx1	NM_030826	1	chr16	+	1045475	1046574
Med10	NM_001106097	1	chr17	-	3626864	3621203
Ntrk2	NM_001163169	2	chr17	-	11811654	11734506
Neurog1	NM_019207	2	chr17	+	14332635	14334155
Pdlim7	NM_173125	1	chr17	+	15168834	15183983
Dbn1	NM_031024	1	chr17	+	15194686	15208660
Prr7	NM_001109116	1	chr17	-	15210367	15209242
F12	NM_001014006	1	chr17	+	15251610	15259583
Slc34a1	NM_013030	1	chr17	-	15277902	15262928
Lman2	NM_001115024	1	chr17	+	15313290	15331470
Uimc1	NM_001013884	1	chr17	+	15579708	15644887
Hk3	NM_022179	1	chr17	+	15651952	15669109
Rnf44	NM_001024795	1	chr17	+	15987214	15994156
LOC306766	NM_001014007	1	chr17	+	16112556	16125153
Cplx2	NM_053878	1	chr17	-	16322938	16314591
Drd1a	NM_012546	1	chr17	+	16655925	16658161
Nfil3	NM_053727	1	chr17	+	18092488	18107708
RGD1306058	NM_001134572	1	chr17	+	21397013	21403216
Ninj1	NM_012867	1	chr17	-	21419472	21410707
Id4	NM_175582	1	chr17	-	22527861	22525291
Rnf144b	NM_001108881	1	chr17	-	23615443	23483621
Rnf182	NM_001109117	1	chr17	-	26902894	26854382
Tmem14c	NM_134395	1	chr17	-	29707498	29701922
Tmem14c	NM_001135169	1	chr17	-	29708044	29701922
Riok1	NM_001100511	1	chr17	-	33016782	32994402
Cage1	NM_001012052	1	chr17	+	33017105	33056422
Rreb1	NM_001107348	1	chr17	-	33251491	33125271
Peci	NM_001006966	1	chr17	+	36198751	36215198
Dusp22	NM_001108412	1	chr17	-	40281414	40229789
Acot13	NM_001106111	1	chr17	+	47301964	47314437
Lrrc16a	NM_001191692	1	chr17	+	47923986	48206590
Ankrd16	NM_001033698	1	chr17	-	77943867	77930657
Fbxo18	NM_001106119	1	chr17	+	77945024	77982314
Dsc3	NM_001107402	1	chr18	-	11865107	11831070
Klhl14	NM_001108885	1	chr18	-	13282841	13167644
Mocos	NM_001108425	1	chr18	+	16420502	16466040
Gpr17	NM_001071777	1	chr18	-	24375272	24374252
Gypc	NM_001013233	1	chr18	-	25006999	24974607
Reep5	NM_001108888	2	chr18	-	26845178	26813888
Psd2	NM_001107395	1	chr18	+	28596135	28647134
Spry4	NM_001106150	1	chr18	-	31547586	31532679
Fam170a	NM_001126293	1	chr18	+	45362601	45364191
Sncaip	NM_001107379	1	chr18	+	48122803	48259575
Adamts19	NM_001108433	1	chr18	+	54660287	54847297
Nid67	NM_173126	1	chr18	-	56452712	56425857
Synpo	NM_021695	1	chr18	-	56573981	56552990
Ndst1	NM_024361	1	chr18	-	56677831	56638890
Adrb2	NM_012492	1	chr18	-	58177000	58174957
Atp8b1	NM_001106140	1	chr18	-	60829650	60748737
Grp	NM_133570	1	chr18	+	62162930	62176328
Ccdc68	NM_001077667	1	chr18	+	66623572	66665814
Mex3c	NM_001107377	1	chr18	+	70355266	70376424
Slc14a1	NM_019346	1	chr18	-	75048481	75024199
Kcng2	NM_001107372	1	chr18	-	77258811	77190050
Mbp	NM_017026	1	chr18	+	79025588	79057329
Dync1li2	NM_031026	1	chr19	+	469162	510647
Cdh5	NM_001107407	1	chr19	-	816108	779349
Cdh11	NM_053392	1	chr19	+	2225208	2382805
Ccdc102a	NM_001108437	1	chr19	+	10540235	10558485
Ccl17	NM_057151	1	chr19	-	10642827	10641375
Tpst2	NM_001008508	1	chr19	+	14285768	14297517
Mmp2	NM_031054	1	chr19	-	15275061	15246035
Brd7	NM_001108440	1	chr19	+	20019636	20048264
Hook2	NM_001100562	1	chr19	-	24819480	24808197
Mir181c	NR_031897	1	chr19	+	25667383	25667489
Mir181d	NR_032266	1	chr19	+	25667566	25667649
Nanos3	NM_001105945	1	chr19	+	25669352	25672779
RGD1310262	NM_001107161	1	chr19	+	25826017	25827979
RGD1310572	NM_001025666	1	chr19	-	26495782	26447873
Ucp1	NM_012682	1	chr19	-	26535621	26527547
Gab1	NM_001108444	1	chr19	+	28980283	29088877
Arhgap10	NM_001109501	1	chr19	+	32261770	32521913
Hsf4	NM_001106177	1	chr19	+	35085531	35091256
Acd	NM_001037193	1	chr19	-	35533249	35530556
Pard6a	NM_001003654	1	chr19	+	35533394	35535711
Pard6a	NM_001003653	1	chr19	+	35533933	35535711
Nrn1l	NM_001135006	1	chr19	+	35731662	35733123
Mon1b	NM_001107433	1	chr19	+	43630350	43637179
Hsbp1	NM_173119	1	chr19	+	49589500	49594602
Mlycd	NM_053477	1	chr19	+	49637192	49653016
Wfdc1	NM_133581	2	chr19	+	49924438	49943113
Cotl1	NM_001108452	1	chr19	-	50130253	50096619
RGD1304884	NM_001107436	1	chr19	+	50465553	50482061
RGD1561676	NM_001107438	1	chr19	-	52077548	52077077
Cyba	NM_024160	1	chr19	-	52721609	52713149
Mvd	NM_031062	1	chr19	-	52732312	52722305
Cdt1	NM_001106192	1	chr19	+	52848558	52853880
Galns	NM_001047851	1	chr19	-	52890422	52859281
RGD1565149	NM_001107440	1	chr19	-	53574443	53560827
Disc1	NM_175596	1	chr19	+	55265123	55449375
Nrp1	NM_145098	1	chr19	+	58332003	58487683
Nr2f1	NM_031130	1	chr2	-	5794104	5765400
Serinc5	NM_133395	1	chr2	+	22871986	22977705
Ccnb1	NM_171991	1	chr2	-	31581784	31574599
Pik3r1	NM_013005	1	chr2	-	32675350	32602672
Cd180	NM_001106405	1	chr2	+	33609033	33621585
Depdc1b	NM_001107651	1	chr2	+	39632209	39700199
Gpbp1	NM_001106410	1	chr2	-	42800922	42751496
Ppap2a	NM_022538	1	chr2	+	44183289	44247787
Nnt	NM_001013157	1	chr2	-	51589901	51496456
Hmgcs1	NM_017268	1	chr2	+	51737089	51754583
RGD1305938	NM_001134548	1	chr2	-	53901011	53886718
Oxct1	NM_001127580	1	chr2	+	53934432	54029228
Bxdc2	NM_001029915	1	chr2	-	59837772	59826893
Rad1	NM_001106419	1	chr2	+	59837933	59845973
RGD1565641	NM_001109179	1	chr2	+	88340227	88346256
Zbtb10	NM_024489	1	chr2	-	94569036	94538616
Pxmp3	NM_017234	1	chr2	+	98361890	98378715
Pex5l	NM_173152	1	chr2	-	119339735	119130797
Adad1	NM_001006977	1	chr2	+	123599134	123632850
Nudt6	NM_181363	1	chr2	-	123962632	123947307
Spata5	NM_001108549	1	chr2	+	123962874	124154127
Plk4	NM_001107669	1	chr2	+	127760507	127779640
Mgst2	NM_001106430	1	chr2	+	140546938	140568616
Foxo1	NM_001191846	1	chr2	+	141127344	141203446
Trpc4	NM_080396	1	chr2	+	143350285	143485716
Tsc22d2	NM_001191960	1	chr2	+	147754029	147799934
P2ry1	NM_012800	1	chr2	+	150460360	150465855
Fgb	NM_020071	1	chr2	-	174775102	174768194
Plrg1	NM_021757	1	chr2	+	174780414	174796746
RGD1309453	NM_001107701	1	chr2	-	179809219	179796566
Nes	NM_012987	1	chr2	+	180051906	180060947
Bcan	NM_012916	1	chr2	-	180080942	180072870
Gpatch4	NM_001024979	1	chr2	+	180123436	180132225
Mef2d	NM_030860	2	chr2	+	180221077	180246917
Slc25a44	NM_001108947	1	chr2	-	180526810	180512110
Pklr	NM_012624	1	chr2	+	181214852	181223505
Mtx1	NM_001100667	1	chr2	-	181381406	181379689
Mir92b	NR_032298	1	chr2	-	181395508	181395425
Muc1	NM_012602	1	chr2	+	181399481	181403640
Adar	NM_031006	1	chr2	+	181935245	181956039
Slc27a3	NM_001106439	1	chr2	-	182648652	182643983
LOC100270669	NM_001144957	1	chr2	-	189445102	189437145
Mllt11	NM_001013912	1	chr2	-	190137658	190127886
Anp32e	NM_001013200	1	chr2	+	190715684	190730204
Otud7b	NM_001107697	1	chr2	+	190905521	190964454
Polr3gl	NM_001109571	1	chr2	-	191392987	191376376
Ankrd34a	NM_001024980	1	chr2	+	191395508	191398939
Lix1l	NM_001024303	1	chr2	+	191399901	191426502
Prkab2	NM_022627	1	chr2	+	192498429	192510617
Phgdh	NM_031620	1	chr2	-	193177137	193147942
Trim45	NM_001106453	1	chr2	+	195971776	195980471
Phtf1	NM_001191102	1	chr2	+	199202646	199241474
Kcna2	NM_012970	1	chr2	+	202560174	202564305
Csf1	NM_023981	1	chr2	-	203307947	203292764
Celsr2	NM_001191110	1	chr2	-	203983133	203960524
Sars	NM_001007606	1	chr2	-	204011262	203995536
RGD1309139	NM_001134578	1	chr2	+	204097422	204109329
Rpl34	NM_001108567	1	chr2	-	228150017	228146285
Dkk2	NM_001106472	1	chr2	+	229542202	229634156
Tacr3	NM_017053	1	chr2	+	232309014	232404964
Ppp3ca	NM_017041	1	chr2	+	234130175	234409232
Ddah1	NM_022297	1	chr2	+	243932220	244069833
Lpar3	NM_023969	1	chr2	+	244431788	244510815
Spata1	NM_001014177	1	chr2	-	244702698	244656915
Gng5	NM_024377	1	chr2	+	244702875	244711373
Gipc2	NM_001037210	1	chr2	-	250647986	250634140
Lhx8	NM_001012219	1	chr2	-	252239112	252216608
Tmlhe	NM_133387	1	chr20	+	8622	56125
RT1-M5	NM_001168353	1	chr20	-	1640540	1638275
RT1-M4	NM_001168343	1	chr20	+	1643836	1647588
Trim31	NM_001106376	1	chr20	-	1758194	1745436
RGD1303066	NM_212498	1	chr20	+	2992404	3005358
Gtf2h4	NM_212501	1	chr20	+	3222264	3227917
Atp6v1g2	NM_212490	1	chr20	-	3628514	3626300
Bat3	NM_001033968	1	chr20	-	3751998	3739592
Bat3	NM_053609	1	chr20	-	3752311	3739592
Apom	NM_019373	1	chr20	+	3754603	3757204
Clic1	NM_001002807	1	chr20	-	3842500	3498935
Msh5	NM_212536	1	chr20	+	3845730	3862011
Prrt1	NM_001032285	1	chr20	-	4223478	4219836
Ppt2	NM_019367	1	chr20	+	4225629	4234653
Pbx2	NM_001002828	1	chr20	-	4259185	4253961
Gpsm3	NM_001003974	1	chr20	-	4261744	4259882
RT1-Ha	NM_001008848	1	chr20	-	4907767	4902457
Hsd17b8	NM_212529	1	chr20	+	4964859	4966855
Mir219-1	NR_031932	1	chr20	+	4967800	4967910
Ring1	NM_212549	1	chr20	+	4968250	4972148
Cuta	NM_001164707	1	chr20	-	5176392	5175112
Cuta	NM_212494	1	chr20	-	5176607	5175112
Cuta	NM_001164706	1	chr20	-	5176689	5175112
Syngap1	NM_181092	1	chr20	+	5178522	5208449
Zbtb9	NM_213564	1	chr20	+	5212212	5215215
Bak1	NM_053812	1	chr20	-	5264593	5255953
Mln	NM_001110056	1	chr20	-	5451752	5447052
RGD735065	NM_199379	1	chr20	+	7570994	7610178
Pim1	NM_017034	1	chr20	+	7817402	7821800
Mdga1	NM_001107618	1	chr20	-	8200149	8149685
Sik1	NM_021693	2	chr20	-	10291735	10282202
Pfkl	NM_013190	1	chr20	+	11009358	11032511
Lrrc3	NM_145679	1	chr20	+	11107144	11108095
RGD1561557	NM_001108929	1	chr20	-	11203780	11202366
LOC690478	NM_001109595	1	chr20	+	11323422	11324340
Ube2g2	NM_001106380	1	chr20	-	11389283	11367544
Gnaz	NM_013189	1	chr20	-	14174136	14148002
Jmjd1c	NM_001191719	1	chr20	-	22283264	22151773
Tysnd1	NM_001108932	1	chr20	+	29062965	29068684
Hs3st5	NM_001106392	1	chr20	+	40711762	41022773
LOC499465	NM_001025038	1	chr20	+	44820309	44940706
Ostm1	NM_001029925	1	chr20	+	46578352	46582776
Noxa1	NM_001100171	1	chr3	-	3254647	3244483
Slc34a3	NM_139338	1	chr3	-	3399042	3393501
Lrrc26	NM_001014053	1	chr3	+	3452456	3453783
Dpp7	NM_031973	2	chr3	-	3519220	3514967
LOC680531	NM_001109418	2	chr3	+	3538476	3543730
Phpt1	NM_001106558	1	chr3	-	3746346	3744946
Lcn6	NM_001001519	1	chr3	+	3836356	3841921
Bmyc	NM_001013163	1	chr3	+	3864739	3865499
Qsox2	NM_001109434	1	chr3	-	4419326	4389621
Dnlz	NM_001130990	1	chr3	-	4524662	4522914
Sdccag3	NM_001013135	1	chr3	-	4557651	4554200
Surf4	NM_001033868	1	chr3	-	5830060	5817199
RGD1307355	NM_001107822	1	chr3	+	5830686	5849484
RGD1311501	NM_001106561	1	chr3	+	5905477	5916284
Tmem8c	NM_001134517	1	chr3	-	5966929	5957946
Fam163b	NM_001109458	1	chr3	-	6036371	6007360
Olfm1	NM_053573	1	chr3	+	7170420	7195345
Mrps2	NM_001108576	1	chr3	+	7456260	7461264
RGD1306233	NM_001106564	1	chr3	-	7456519	7451982
Ralgds	NM_019250	1	chr3	+	7516053	7537651
Gtf3c4	NM_001109473	1	chr3	-	7849247	7834129
Ddx31	NM_001107824	1	chr3	+	7849553	7914005
Mir2964	NR_037382	1	chr3	+	8833901	8834001
Mir219-2	NR_031933	1	chr3	-	8834000	8833904
Odf2	NM_001145005	1	chr3	+	8876933	8910366
Odf2	NM_017213	1	chr3	+	8877270	8910366
Gle1	NM_001025731	1	chr3	+	8924782	8948712
LOC499770	NM_001047110	1	chr3	-	9191739	9187006
Crat	NM_001004085	1	chr3	-	9461180	9447584
Ppp2r4	NM_001108577	1	chr3	+	9461717	9492181
Ptges	NM_021583	1	chr3	-	9957538	9946193
Ppapdc3	NM_001012349	1	chr3	+	11209597	11223892
Dnm1	NM_080689	1	chr3	-	11478452	11434775
Ggta1	NM_145674	1	chr3	-	14559484	14485027
Cytip	NM_001012086	1	chr3	-	39921114	39893886
Tanc1	NM_001002854	1	chr3	+	41364204	41563655
Dlx1	NM_001100531	1	chr3	+	53837051	53841642
Cdca7	NM_001025693	1	chr3	+	54948492	54959128
Wipf1	NM_057192	1	chr3	-	56003310	55944504
Mtx2	NM_001008286	1	chr3	+	57460899	57523379
Prkra	NM_001024780	1	chr3	-	59346511	59327652
Clp1	NM_001009599	1	chr3	-	67937772	67934067
Serping1	NM_199093	1	chr3	-	67978102	67968807
Rapsn	NM_001108584	1	chr3	+	75396835	75406115
Arfgap2	NM_001033707	2	chr3	+	75620197	75633343
Lrp4	NM_031322	1	chr3	+	75821637	75875100
Harbi1	NM_001113793	1	chr3	+	76090715	76099114
Mdk	NM_030859	1	chr3	-	76311345	76309988
Pex16	NM_001012088	1	chr3	+	76769617	76779051
Pamr1	NM_001107755	1	chr3	+	87754804	87847008
Cd44	NM_012924	1	chr3	-	88110352	88022961
Caprin1	NM_001012185	1	chr3	-	89093093	89062110
Fibin	NM_001025042	1	chr3	-	95880035	95877763
Slc12a6	NM_001109630	1	chr3	+	98110546	98212242
RGD1305045	NM_001106496	1	chr3	+	98305980	98316324
Arhgap11a	NM_001168524	1	chr3	-	99693232	99676950
Disp2	NM_001107759	1	chr3	+	105283578	105299085
Ppp1r14d	NM_172011	1	chr3	-	105745517	105731270
Tyro3	NM_017092	1	chr3	+	106309670	106328607
Map1a	NM_030995	1	chr3	+	108097118	108111060
Serf2	NM_001098782	1	chr3	+	108255259	108258848
Trim69	NM_001013160	1	chr3	+	108943305	108963931
Duox2	NM_024141	1	chr3	-	109077106	109059359
Dut	NM_053592	1	chr3	+	112551433	112562434
Dut	NM_001040271	1	chr3	+	112551902	112562434
Hdc	NM_017016	1	chr3	-	114138107	114119317
Ascc3l1	NM_001037766	1	chr3	+	114708627	114738539
Nop56	NM_001025732	1	chr3	+	117887821	117892614
Mrps26	NM_001013206	1	chr3	+	118180788	118182452
Avp	NM_016992	1	chr3	-	118206985	118205006
Ddrgk1	NM_001106512	1	chr3	-	118295547	118284298
Itpa	NM_001107774	1	chr3	+	118298329	118310110
Adra1d	NM_024483	1	chr3	-	119295985	119279973
Bmp2	NM_017178	1	chr3	+	121372691	121381235
Flrt3	NM_001126291	1	chr3	-	128934866	128922728
Nat5	NM_001108595	1	chr3	+	134522184	134537185
Srxn1	NM_001047858	1	chr3	+	142457351	142462725
Rbck1	NM_021764	1	chr3	-	142660799	142644155
Defb27	NM_001037519	1	chr3	-	142937373	142932436
Tm9sf4	NM_001025649	1	chr3	+	143502895	143557285
Spag4l	NM_001106530	1	chr3	-	144257526	144236962
Bpil1	NM_001106531	1	chr3	+	144260246	144279234
Procr	NM_001025733	1	chr3	+	146268566	146273715
R3hdml	NM_001108962	1	chr3	+	154407820	154419517
Wisp2	NM_031590	1	chr3	+	154748976	154760324
Kcnk15	NM_130813	1	chr3	+	154772921	154779140
Ube2c	NM_001106542	1	chr3	+	155800356	155802757
Tnnc2	NM_001037351	1	chr3	-	155808217	155807132
Pltp	NM_001168543	1	chr3	-	155889959	155871841
Pcif1	NM_001108605	1	chr3	+	155914226	155927159
Cd40	NM_134360	1	chr3	+	156092601	156107427
Cyp24a1	NM_201635	1	chr3	-	161553801	161542130
Pmepa1	NM_001107807	1	chr3	-	164140142	164094653
Gnas	NM_001159656	1	chr3	+	165213398	165214553
Gtpbp5	NM_001013924	1	chr3	+	169129430	169144778
Ppdpf	NM_001009316	1	chr3	+	170329528	170330471
Srms	NM_001011961	1	chr3	-	170354346	170347941
Uckl1	NM_001109212	1	chr3	-	170720880	170707802
Sox18	NM_001024781	1	chr3	-	170822262	170820459
Tcea2	NM_057098	1	chr3	+	170831285	170839091
Gnas	NM_001024823	1	chr3	+	1609396	1611359
Lmbr1	NM_001191858	1	chr4	+	1177940	1344583
Shh	NM_017221	1	chr4	+	2200503	2209657
Paxip1	NM_001107844	2	chr4	+	2790531	2839246
Wdr86	NM_001110489	1	chr4	+	5812032	5818530
Smarcd3	NM_001011966	1	chr4	+	5928214	5959791
Slc4a2	NM_017048	1	chr4	-	6117982	6100782
Cdk5	NM_080885	1	chr4	+	6119703	6124186
Accn3	NM_173135	1	chr4	-	6129660	6125613
Abcb8	NM_001007796	1	chr4	-	6148509	6133927
Atg9b	NM_001191968	1	chr4	+	6151127	6157788
Kcnh2	NM_053949	1	chr4	+	6192643	6224285
Nupl2	NM_001109217	1	chr4	-	6369568	6352148
Grm3	NM_001105712	1	chr4	+	20745423	22118097
Abcb1b	NM_012623	1	chr4	+	21829488	21912239
Cdk6	NM_001191861	1	chr4	-	27618006	27362656
Gpr37	NM_057201	1	chr4	-	52188983	52166917
RGD1566215	NM_001106929	1	chr4	-	57958208	57859159
Klf14	NM_001135094	1	chr4	-	58013460	58010537
Mkln1	NM_031359	1	chr4	+	58475701	58600770
Podxl	NM_138848	1	chr4	-	58658598	58611903
Bpgm	NM_199382	1	chr4	+	61858883	61888007
Mtpn	NM_024374	1	chr4	-	62924175	62896761
Clec2l	NM_001044233	1	chr4	+	66232207	66248866
Tbxas1	NM_012687	1	chr4	+	66502252	66677538
Adck2	NM_001107855	1	chr4	+	67081184	67094070
LOC679651	NM_001195277	1	chr4	+	67396359	67800036
Atp6v0e2	NM_001002253	1	chr4	+	76621827	76624976
RGD1564419	NM_001109234	1	chr4	+	80545393	80550077
Hoxa10	NM_001129878	1	chr4	-	80546079	80542416
Adcyap1r1	NM_133511	1	chr4	+	84209728	84254982
Thnsl2	NM_001009658	1	chr4	-	104348465	104329516
Reep1	NM_001108633	1	chr4	+	104982924	105099852
Immt	NM_001034928	1	chr4	+	105117969	105153469
Ctnna2	NM_001106598	1	chr4	-	111922482	110776323
Dok1	NM_001025416	1	chr4	-	117245209	117242747
Loxl3	NM_001107866	1	chr4	+	117245932	117262248
Lbx2	NM_001109244	1	chr4	+	117297960	117299846
Mrpl53	NM_001108635	1	chr4	+	117321320	117322207
Rtkn	NM_184046	1	chr4	+	117348329	117363967
Nagk	NM_001037768	1	chr4	+	117989936	117997260
Sfxn5	NM_153298	1	chr4	-	119583363	119462696
Gfpt1	NM_001005879	2	chr4	+	121204273	121250160
Prokr1	NM_138977	1	chr4	-	121758116	121750650
Ccdc48	NM_001163921	1	chr4	+	121917924	121945822
Mgll	NM_138502	1	chr4	+	122822492	122922892
Nup210	NM_053322	1	chr4	-	125285493	125189611
RGD1305225	NM_001009659	1	chr4	+	126074135	126100614
Magi1	NM_001030045	1	chr4	-	128597119	127975385
Eif4e3	NM_001106612	1	chr4	-	134514084	134470882
Rybp	NM_001107879	1	chr4	-	135153427	135101699
Tada3l	NM_001025734	1	chr4	-	149259252	149247794
Arpc4	NM_001106615	1	chr4	+	149259766	149271500
Tmem72	NM_001108643	1	chr4	-	153062248	153036954
Zfp9	NM_001127635	1	chr4	-	154786630	154768614
Slc6a12	NM_017335	1	chr4	+	157781177	157800038
Dppa3	NM_001047864	1	chr4	+	159083359	159086744
C3ar1	NM_032060	1	chr4	-	159333433	159326401
Eno2	NM_139325	1	chr4	-	160897723	160891002
Gpr162	NM_001108646	1	chr4	-	160986565	160980643
Lag3	NM_212513	1	chr4	-	161039255	161031505
Cd27	NM_001024335	1	chr4	-	161356688	161351796
Rad51ap1	NM_001079711	1	chr4	-	163321854	163308787
RGD1311164	NM_001106623	1	chr4	+	163322115	163355524
Mansc1	NM_001109603	1	chr4	-	171531129	171511258
Grin2b	NM_012574	1	chr4	-	173183187	172721894
Gucy2c	NM_013170	1	chr4	+	173683141	173699256
Mgp	NM_012862	1	chr4	-	173913917	173910594
Mgst1	NM_134349	1	chr4	+	175248653	175263881
Gys2	NM_013089	1	chr4	-	180018819	179984035
Kras	NM_031515	1	chr4	-	182895106	182869241
Usp18	NM_001014058	1	chr4	-	1602035	1587602
Terf1	NM_001012464	1	chr5	-	2586086	2556917
Kcnb2	NM_054000	1	chr5	-	3154913	2683952
Tmem68	NM_001107903	1	chr5	-	16818342	16787572
Tgs1	NM_001107904	1	chr5	+	16818390	16851916
Penk	NM_017139	1	chr5	-	17514265	17509322
Pou3f2	NM_172085	1	chr5	-	37283708	37281879
Pm20d2	NM_001107922	1	chr5	-	49483522	49463376
Aco1	NM_017321	1	chr5	+	57536674	57591765
Bag1	NM_001106647	1	chr5	-	58342293	58329719
Chmp5	NM_001025410	1	chr5	+	58342605	58359749
Aqp7	NM_019157	1	chr5	-	58447853	58433730
RGD1306576	NM_001106648	1	chr5	-	59138295	59136916
Ccl21b	NM_001008513	1	chr5	-	59240001	59238896
Stoml2	NM_001031646	1	chr5	-	59522064	59518467
Tpm2	NM_001024345	1	chr5	-	60003261	59994100
Olr840	NM_001000414	1	chr5	+	60315546	60316506
Anks6	NM_001015028	1	chr5	-	63674953	63633539
Lpar1	NM_053936	1	chr5	-	76571458	76449469
Slc31a2	NM_001033693	1	chr5	+	79281957	79292436
Slc31a1	NM_133600	2	chr5	+	79359419	79385988
Hdhd3	NM_001109511	1	chr5	-	79498427	79494959
Kif12	NM_001012102	1	chr5	-	80152996	80146348
Acer2	NM_001107943	1	chr5	+	106185778	106237588
Jun	NM_021835	1	chr5	-	115361259	115358166
Nfia	NM_012988	1	chr5	+	118165240	118507056
RGD1559493	NM_001109262	1	chr5	-	127695667	127669765
Nrd1	NM_012993	1	chr5	+	130345979	130408734
Faf1	NM_130406	1	chr5	+	131027464	131394549
Pdzk1ip1	NM_130401	1	chr5	+	135462145	135466968
RGD1310351	NM_001106677	1	chr5	+	136000970	136039727
Faah	NM_024132	1	chr5	+	136310964	136329817
Ccdc17	NM_001014067	1	chr5	+	136879752	136883444
RGD1562911	NM_001134626	1	chr5	-	138338194	138334870
Ipo13	NM_053778	1	chr5	-	138380170	138359939
Med8	NM_001108673	1	chr5	+	138895039	138895924
RGD1305347	NM_001108674	1	chr5	+	138994623	138997776
Olr856	NM_001000515	1	chr5	-	139153962	139153023
Cldn19	NM_001008514	2	chr5	+	139838013	139842711
Rims3	NM_022931	1	chr5	+	141449058	141477301
Csf3r	NM_001106685	1	chr5	+	145374595	145394045
Oscp1	NM_001029923	1	chr5	+	145410785	145441442
RGD1563072	NM_001107981	1	chr5	+	145981237	145985901
Psmb2	NM_017284	1	chr5	+	146089233	146121978
Ncdn	NM_053543	1	chr5	-	146166823	146157062
LOC100294508	NM_001159655	1	chr5	+	146167291	146260449
Dlgap3	NM_173138	1	chr5	+	146638704	146684878
Gjb4	NM_053984	1	chr5	-	146799475	146796652
Tinagl1	NM_053582	1	chr5	-	149207653	149198273
Serinc2	NM_001031656	2	chr5	-	149301805	149279135
Fabp3	NM_024162	1	chr5	+	149340539	149347268
Zcchc17	NM_001109267	1	chr5	-	149388386	149347189
Snrnp40	NM_001134556	1	chr5	+	149388591	149422973
Laptm5	NM_053538	1	chr5	+	149775903	149797951
Fam46b	NM_001107907	1	chr5	-	151612602	151605298
Dnajc8	NM_001013168	1	chr5	-	152615920	152598026
Atpif1	NM_012915	1	chr5	+	152618306	152622024
Znf593	NM_001106689	1	chr5	-	152990053	152987724
Runx3	NM_130425	1	chr5	+	153950115	153973141
Clic4	NM_031818	1	chr5	-	154066883	154005243
LOC500567	NM_001024348	1	chr5	+	154398478	154400793
Gale	NM_080783	1	chr5	+	154745852	154750357
RGD1564482	NR_036617	1	chr5	-	155027997	155026508
Ddost	NM_001012104	1	chr5	+	157083336	157090071
Pla2g2a	NM_031598	1	chr5	+	157654785	157657363
Rnf186	NM_001109592	1	chr5	+	157790445	157791670
Epha2	NM_001108977	1	chr5	+	160185142	160214727
Clcnka	NM_053327	1	chr5	-	160290369	160274376
Hspb7	NM_031607	1	chr5	+	160311907	160315394
Agmat	NM_001048185	1	chr5	+	160646313	160660437
Pdpn	NM_019358	1	chr5	-	162175921	162142250
Pramel1	NM_001109617	1	chr5	+	162296537	162300186
Fbxo6	NM_138917	1	chr5	-	165226420	165223008
Fbxo44	NM_001191576	1	chr5	-	165238500	165230005
Fbxo2	NM_053511	1	chr5	+	165239079	165244509
Masp2	NM_172043	1	chr5	+	165682508	165696426
Nmnat1	NM_001037556	1	chr5	-	166567266	166548898
Lzic	NM_001013241	1	chr5	+	166567411	166579423
LOC691431	NM_001127574	1	chr5	-	166861525	166836556
Spsb1	NM_001107994	1	chr5	-	167025579	167014270
Camta1	NM_001195560	1	chr5	-	169072051	169001284
Acot7	NM_001146061	1	chr5	+	169416029	169501907
Tp73	NM_001108696	1	chr5	-	171078739	170848978
Actrt2	NM_001013937	1	chr5	-	171475165	171473764
Hes5	NM_024383	1	chr5	+	171763868	171764636
Pank4	NM_133531	1	chr5	+	171767040	171783511
Gabrd	NM_017289	1	chr5	-	172214960	172203064
RGD1311517	NM_001014072	1	chr5	+	172951865	172969270
Klhl17	NM_145671	1	chr5	-	173069548	173064738
Noc2l	NM_001033897	1	chr5	+	173070799	173082339
Haao	NM_020076	1	chr6	-	7210456	7197351
Zfp36l2	NM_001036626	1	chr6	-	7534988	7530952
Abcg8	NM_130414	1	chr6	+	8064630	8083271
Ttc7	NM_001100756	1	chr6	+	10787529	10895027
Fam98a	NM_001014073	1	chr6	+	19787145	19801803
Preb	NM_001170708	1	chr6	+	25401773	25405561
Dtnb	NM_001012191	1	chr6	+	26542147	26742199
Dnmt3a	NM_001003958	1	chr6	+	26802611	26878878
Ncoa1	NM_001108012	1	chr6	-	27473926	27224395
Sdc1	NM_013026	1	chr6	+	32253351	32275812
Sox11	NM_053349	1	chr6	-	45143387	45141370
Fam110c	NM_001025051	1	chr6	+	48916301	48922559
Cbll1	NM_001108018	1	chr6	-	49366947	49352962
Ankmy2	NM_001108019	1	chr6	+	54881680	54923743
Meox2	NM_017149	1	chr6	+	55895759	55957066
Coch	NM_001108710	1	chr6	+	71692945	71697056
Nkx2-1	NM_013093	1	chr6	-	76920133	76916942
Cdkl1	NM_001025121	1	chr6	-	91869815	91800976
Snapc1	NM_001108033	1	chr6	+	96479144	96505377
Actn1	NM_031005	1	chr6	-	103282873	103188592
Acot1	NM_031315	1	chr6	+	108042049	108050042
Acot4	NM_001109440	1	chr6	+	108075507	108080772
Ltbp2	NM_021586	1	chr6	-	108924746	108826445
Eif2b2	NM_032058	1	chr6	+	109266353	109272778
Fam164c	NM_001014079	1	chr6	+	109333911	109343371
Batf	NM_001106748	1	chr6	+	109793075	109817614
RGD1310769	NM_001106749	1	chr6	-	109945923	109934786
RGD1308907	NM_001134559	1	chr6	+	110354282	110404857
RGD1309492	NM_001108044	1	chr6	+	111075530	111098353
Adck1	NM_001108985	1	chr6	+	111872314	111992613
Ifi27l2b	NM_206846	1	chr6	-	127735026	127733539
RGD1560932	NM_001134632	1	chr6	+	127800834	127884950
RGD1304563	NM_001106762	2	chr6	-	129198150	129124898
Bdkrb2	NM_173100	1	chr6	+	129744780	129748851
Dlk1	NM_053744	1	chr6	+	134022015	134029075
Wdr20a	NM_001100894	1	chr6	+	135460171	135529326
Eif5	NM_020075	1	chr6	+	136311380	136318568
Siva1	NM_001100982	1	chr6	+	137631407	137635722
Itgb8	NM_001108726	1	chr6	-	146573064	146494977
Dio3	NM_017210	1	chr6	+	1588183	1590044
Slc39a5	NM_001108728	1	chr7	-	1692393	1686968
Myl6l	NM_001100983	1	chr7	-	1775606	1772628
Myl6	NM_001109484	1	chr7	-	1775663	1772620
Myl6b	NM_001109486	1	chr7	-	1775663	1772620
Pa2g4	NM_001004206	1	chr7	-	1854096	1846627
Dgka	NM_080787	1	chr7	-	2045336	2018857
Wibg	NM_001108986	1	chr7	+	2048476	2069380
RGD1562342	NM_001109281	1	chr7	-	2104201	2099866
Dnajc14	NM_053690	1	chr7	+	2105353	2117298
Tle2	NM_001039013	2	chr7	-	9607487	9592237
S1pr4	NM_001108075	1	chr7	+	9691708	9693985
Brunol5	NM_001135603	1	chr7	+	9709874	9735811
Dohh	NM_001025006	1	chr7	-	9810744	9806004
LOC690617	NM_001109605	1	chr7	+	9830205	9831968
Gipc3	NM_001109282	1	chr7	+	9860577	9865267
Pip5k1c	NM_001033970	1	chr7	-	9909651	9881766
Creb3l3	NM_001012115	1	chr7	+	10106524	10114959
Gadd45b	NM_001008321	1	chr7	-	10291102	10289072
Oaz1	NM_139081	1	chr7	-	10396952	10394494
Amh	NM_012902	1	chr7	-	10419673	10417324
Mobkl2a	NM_001108734	1	chr7	+	10521113	10538158
Csnk1g2	NM_001033870	1	chr7	-	10605475	10587246
Reep6	NM_001013218	1	chr7	-	10891936	10885265
Pcsk4	NM_133559	1	chr7	+	10892704	10900928
Gamt	NM_012793	1	chr7	+	10959989	10962720
Cirbp	NM_031147	1	chr7	-	11050820	11047002
Stk11	NM_001108069	1	chr7	-	11103522	11086759
Hmha1	NM_001108067	1	chr7	-	11202717	11187347
Kiss1r	NM_023992	1	chr7	-	11301187	11297839
RGD1307067	NM_001173974	1	chr7	+	11302968	11309972
Med16	NM_001106768	1	chr7	+	11311062	11323562
Ptbp1	NM_022516	1	chr7	-	11365188	11355537
Fstl3	NM_053629	1	chr7	-	11442885	11438359
Cdc34	NM_001013103	1	chr7	-	11539941	11534542
Theg	NM_001013102	1	chr7	+	11644981	11652785
Cyp4f1	NM_019623	1	chr7	-	13600856	13589661
Cyp4f6	NM_153318	1	chr7	-	13636290	13609103
Zfp563	NM_001134561	1	chr7	+	13827401	13845718
LOC314655	NM_001034930	1	chr7	+	16043149	16059666
Timp3	NM_012886	1	chr7	-	19727072	19677145
Hcfc2	NM_001008357	1	chr7	-	23245815	23216061
Ascl1	NM_022384	1	chr7	-	24147408	24145577
Sycp3	NM_013041	1	chr7	+	25157445	25171801
Lta4h	NM_001030031	1	chr7	+	30482212	30515062
Hal	NM_017159	1	chr7	+	30520912	30551145
Tmcc3	NM_001108084	1	chr7	+	31691944	31764354
LOC500825	NM_001025052	1	chr7	+	35209831	35211564
Dusp6	NM_053883	1	chr7	+	36893263	36897494
Myf5	NM_001106783	1	chr7	-	46192487	46189255
Lgr5	NM_001106784	1	chr7	-	54876664	54737744
Lrrc10	NM_001108096	1	chr7	+	56385419	56386817
Irak3	NM_001108101	1	chr7	-	59467821	59408197
Tmem5	NM_001024759	1	chr7	-	61870960	61857940
Avpr1a	NM_053019	1	chr7	+	62225536	62229461
Geft	NM_199395	1	chr7	-	67144481	67137451
Nab2	NM_001134874	1	chr7	-	67648713	67642320
Sdc2	NM_013082	1	chr7	+	68290557	68405183
Osr2	NM_001012118	1	chr7	+	70769122	70776248
Pabpc1	NM_134353	1	chr7	-	72128433	72116139
Lrp12	NM_001134883	1	chr7	-	75529424	75458003
Abra	NM_175844	1	chr7	-	77510953	77506884
Tnfrsf11b	NM_012870	1	chr7	-	90634431	90606423
Fbxo32	NM_133521	1	chr7	-	94942444	94909567
Fam91a1	NM_001127578	1	chr7	+	95156792	95194731
Ptp4a3	NM_001114405	1	chr7	+	111462190	111468045
Arc	NM_019361	1	chr7	-	112775381	112771936
RGD1308195	NM_001130551	1	chr7	-	112861421	112857540
Lynx1	NM_001130546	1	chr7	-	112867769	112862565
Top1mt	NM_001002798	1	chr7	-	113619109	113596082
Fam83h	NM_001130565	1	chr7	-	114041985	114033796
Scrib	NM_001191879	1	chr7	-	114100721	114077732
Recql4	NM_001130494	1	chr7	-	114760027	114752862
Lrrc14	NM_001024354	1	chr7	+	114760918	114766477
Rpl8	NM_001034916	1	chr7	+	114954257	114956339
Rbm9	NM_001079895	1	chr7	-	115384534	115143721
Apol9a	NM_001025066	1	chr7	-	115479486	115472724
Apol3	NM_001013175	1	chr7	+	115625471	115634307
Eif3d	NM_001004283	1	chr7	-	115889550	115877160
Rabl4	NM_001130495	1	chr7	-	116096150	116080403
Ncf4	NM_001127304	1	chr7	+	116167620	116190630
Lgals1	NM_019904	1	chr7	+	116893661	116896768
Slc16a8	NM_031744	1	chr7	-	117237887	117234093
Maff	NM_001130573	1	chr7	+	117328923	117340276
Kcnj4	NM_053870	2	chr7	-	117603827	117601722
Tomm22	NM_212514	1	chr7	+	117913210	117914960
Rpl3	NM_198753	1	chr7	-	118319911	118314532
Cacna1i	NM_020084	1	chr7	+	118582278	118681537
Enthd1	NM_001135913	1	chr7	-	118848235	118733927
Zc3h7b	NM_001130695	1	chr7	+	120117096	120144776
Cyp2d5	NM_173304	1	chr7	-	120764940	120760433
Bik	NM_053704	1	chr7	-	121396609	121377003
Tspo	NM_012515	1	chr7	+	121597083	121599342
Smc1b	NM_001130498	1	chr7	-	123140078	123078895
Ribc2	NM_001013949	1	chr7	+	123140196	123155197
Fbln1	NM_001127547	1	chr7	+	123208153	123287289
Pkdrej	NM_001134866	1	chr7	-	123827210	123820835
LOC494529	NM_001009974	1	chr7	-	124205717	124205439
Zbed4	NM_001134800	1	chr7	+	127060343	127097464
Cpt1b	NM_013200	1	chr7	-	127746179	127737128
Chkb	NM_017177	1	chr7	-	127750104	127746748
Lrrk2	NM_001191789	1	chr7	+	130105901	130267747
Yaf2	NM_001134871	1	chr7	-	131825986	131771035
Amigo2	NM_182816	1	chr7	-	135969747	135966793
Rapgef3	NM_021690	1	chr7	-	136474659	136452944
Slc48a1	NM_001127456	1	chr7	+	136492420	136500222
Cacnb3	NM_012828	1	chr7	+	137384751	137394283
Tuba1b	NM_001044270	1	chr7	-	137709839	137706853
Tuba1a	NM_022298	1	chr7	-	137733071	137729404
Scn8a	NM_019266	1	chr7	+	139686179	139794290
Acvr1b	NM_199230	1	chr7	+	139939000	139958740
Nr4a1	NM_024388	1	chr7	+	140012806	140020589
Krt80	NM_001008815	1	chr7	-	140115890	140096090
Krt85	NM_001008811	1	chr7	-	140267924	140261521
Krt73	NM_001008808	1	chr7	-	140495907	140487882
Krt1	NM_001008802	1	chr7	-	140546186	140540959
Krt76	NM_001008805	1	chr7	-	140590180	140582231
Soat2	NM_153728	1	chr7	+	140890901	140903999
Sp7	NM_181374	1	chr7	-	141117776	141109770
Sp7	NM_001037632	1	chr7	-	141118397	141109770
Zfp385a	NM_001109470	1	chr7	-	142250176	142222823
Ppp1r1a	NM_022676	1	chr7	-	142436381	142428729
Ddi1	NM_001085475	1	chr8	-	3239833	3237985
Mmp8	NM_022221	1	chr8	+	4402123	4410976
Yap1	NM_001034002	1	chr8	-	4848881	4780844
Mtnr1b	NM_001100641	1	chr8	-	12639670	12625153
Eif3g	NM_001013095	1	chr8	-	19920117	19915631
Icam5	NM_001172079	1	chr8	+	20055111	20062099
Raver1	NM_001013939	1	chr8	-	20115289	20096978
Cdc37	NM_053743	1	chr8	-	20176763	20164149
Dnm2	NM_013199	1	chr8	+	20527130	20610749
Rgl3	NM_001106805	1	chr8	-	21092569	21072472
Sept7	NM_022616	1	chr8	+	24924746	24988221
Opcml	NM_053848	1	chr8	+	27996300	28509065
Robo4	NM_181375	1	chr8	+	38655071	38665022
Hspa8	NM_024351	2	chr8	+	43784034	43787760
Grik4	NM_012572	1	chr8	-	45681253	45510257
C1qtnf5	NM_001012123	1	chr8	+	47089563	47091434
Rnf26	NM_001113748	1	chr8	-	47095108	47092909
Mcam	NM_001034009	1	chr8	+	47121604	47127934
Bcl9l	NM_001106817	1	chr8	+	47453555	47482323
Scn4b	NM_001008880	1	chr8	+	48091560	48106735
Tmprss13	NM_001127528	2	chr8	+	48271469	48299410
Fxyd6	NM_022005	1	chr8	+	48323817	48371958
Fxyd2	NM_017349	1	chr8	+	48379074	48385553
Fxyd2	NM_145717	2	chr8	+	48381787	48385553
Pafah1b2	NM_022387	1	chr8	-	48957109	48938555
LOC500990	NM_001037364	1	chr8	-	49302423	49287267
Drd2	NM_012547	1	chr8	+	52641159	52707749
Agphd1	NM_001106823	1	chr8	+	58484176	58505553
Chrnb4	NM_052806	1	chr8	-	58605545	58586960
Fbxo22	NM_001037770	1	chr8	+	58751583	58767613
Tspan3	NM_001005547	1	chr8	-	59764317	59739960
Snx33	NM_001127488	1	chr8	-	60673400	60663023
Commd4	NM_001108762	1	chr8	-	60918461	60915004
RGD1311874	NM_001106825	1	chr8	-	62555260	62466081
Adpgk	NM_001100723	1	chr8	+	63120988	63148896
Kif23	NM_001108155	1	chr8	-	66077265	66050162
Myo1e	NM_173101	1	chr8	+	74680726	74884376
Lipc	NM_012597	1	chr8	-	75450353	75323441
LOC691849	NM_001198796	1	chr8	-	77724097	77719630
Ccpg1	NM_001108770	1	chr8	+	77724314	77768060
Onecut1	NM_022671	1	chr8	+	79644304	79672762
Tmod3	NM_001011997	2	chr8	-	80377994	80317883
Bmp5	NM_001108168	1	chr8	+	80593052	80717015
Tmem30a	NM_001004248	1	chr8	-	84849715	84827710
Ttk	NM_001108172	1	chr8	+	88906664	88944613
Plscr1	NM_057194	1	chr8	+	97206387	97226725
Nmnat3	NM_001013224	1	chr8	+	103472425	103584246
Mras	NM_012981	1	chr8	-	104272556	104244659
Dzip1l	NM_001014095	1	chr8	+	104507600	104542280
Rab6b	NM_001108775	2	chr8	+	108151060	108192013
Nudt16	NM_001127554	1	chr8	-	110201844	110199804
Parp3	NM_001008328	2	chr8	-	111621260	111615513
Rrp9	NM_001108778	2	chr8	+	111621967	111630963
Iqcf1	NM_001109361	1	chr8	+	111635584	111638080
Tusc2	NM_001109297	1	chr8	+	112810677	112813896
Ifrd2	NM_001047871	1	chr8	+	112834733	112839956
Rbm5	NM_001100548	1	chr8	-	113024356	112995730
Mon1a	NM_001126284	1	chr8	+	113150261	113171196
Gmppb	NM_001108781	1	chr8	+	113317164	113346646
Amigo3	NM_178144	1	chr8	+	113321257	113322784
Slc26a6	NM_001143817	1	chr8	+	113925290	113935357
Shisa5	NM_001006989	1	chr8	+	114068669	114071301
Setd2	NM_001108189	1	chr8	+	114913850	114999955
Nradd	NM_139259	1	chr8	-	115005292	115002318
Pth1r	NM_020073	1	chr8	-	115119362	115099762
Myl3	NM_012606	1	chr8	+	115140704	115146827
Cmtm8	NM_198754	1	chr8	-	119265441	119209100
Stt3b	NM_001170539	1	chr8	-	119747750	119681129
RGD1562373	NM_001040019	1	chr8	-	124118950	124110411
Tmem42	NM_001191886	1	chr8	+	127767069	127769567
Tgm4	NM_022713	1	chr8	+	127782459	127819491
Dazl	NM_001109414	1	chr9	+	5899103	5915835
Apobec2	NM_001106883	1	chr9	+	7947499	7961013
Tbcc	NM_001108200	1	chr9	-	9296075	9294923
Slc22a7	NM_053537	1	chr9	+	9934308	9940107
Yipf3	NM_001007801	1	chr9	-	10298168	10292857
Polr1c	NM_001008330	1	chr9	+	10298308	10302421
Vegfa	NM_001110334	1	chr9	+	10520729	10536070
Aars2	NM_001106891	1	chr9	-	11096426	11085367
Enpp4	NM_001106892	1	chr9	+	12552833	12562511
Cd2ap	NM_181475	1	chr9	+	13827017	13888336
Rims1	NM_052829	1	chr9	-	21594679	21089087
Bai3	NM_001106898	1	chr9	-	24495409	23759339
Lgsn	NM_181383	1	chr9	+	29844175	29871557
Imp4	NM_001009700	1	chr9	+	33179405	33184544
Ccdc115	NM_001108793	1	chr9	-	33179627	33175663
Cfc1	NM_001109304	1	chr9	+	33280036	33287118
Tesp2	NM_001108209	1	chr9	-	33305899	33297862
Plekhb2	NM_001106899	1	chr9	+	33585360	33618323
Hs6st1	NM_001108210	1	chr9	+	34978440	35018289
RGD1309220	NM_001034835	1	chr9	-	35303816	35259027
Fam178b	NM_001122658	1	chr9	-	35617171	35544330
Zap70	NM_001012002	1	chr9	+	35693088	35715071
Tsga10	NM_001030022	1	chr9	-	36811652	36713296
Il1r1	NM_013123	2	chr9	+	39434909	39473552
Il18r1	NM_001106905	1	chr9	+	39627914	39659828
Kdelc1	NM_001108217	1	chr9	-	43207358	43194770
Col3a1	NM_032085	1	chr9	+	44281581	44317831
Sdpr	NM_001007712	1	chr9	-	47385061	47373043
Tmeff2	NM_001108795	1	chr9	-	47811472	47519305
Hspd1	NM_022229	1	chr9	-	53895043	53884192
Hspe1	NM_012966	1	chr9	+	53895332	53898420
Creb1	NM_031017	1	chr9	+	63170784	63234727
Tnp1	NM_017056	1	chr9	-	72398359	72397750
Gpbar1	NM_177936	1	chr9	+	73605140	73606130
Cdk5r2	NM_001109309	1	chr9	+	74191841	74193310
Speg	NM_001108802	1	chr9	+	74652525	74709904
Chpf	NM_001005906	1	chr9	-	74754639	74749944
Inha	NM_012590	1	chr9	+	74781222	74784124
Tm4sf20	NM_001109618	2	chr9	-	82087712	82073814
Ptma	NM_021740	1	chr9	+	85291202	85295242
Chrnd	NM_019298	1	chr9	+	85996420	86004839
Ugt1a6	NM_001039691	1	chr9	+	87037151	87098362
Sh3bp4	NM_022693	1	chr9	+	88227340	88243397
Lrrfip1	NM_001014269	1	chr9	+	90278890	90346980
Per2	NM_031678	1	chr9	-	90687509	90645341
Traf3ip1	NM_001012204	1	chr9	+	90711964	90747306
Gpr35	NM_001037359	2	chr9	+	92258278	92259199
Stk25	NM_184049	1	chr9	-	92919903	92907763
Txndc2	NM_001005559	1	chr9	-	104396147	104391636
Ptprm	NM_001168632	1	chr9	-	106503148	105784921
Myl12b	NM_017343	1	chr9	-	110186248	110171418
Thoc2	NM_001191756	1	chrX	+	3196204	3310749
Lamp2	NM_017068	1	chrX	+	6908284	6951772
Zbtb33	NM_001109314	1	chrX	-	7170805	7166135
Rhox7	NM_001025654	1	chrX	+	7509461	7518327
Pctk1	NM_001004132	1	chrX	-	12916939	12910971
Pctk1	NM_031077	1	chrX	-	12921515	12909981
Uba1	NM_001014080	1	chrX	-	12944522	12926048
Rbm10	NM_152861	1	chrX	-	12989619	12957746
Ndufb11	NM_001106756	1	chrX	+	12989911	12992170
Rgn	NM_031546	1	chrX	-	13052846	13037170
Fundc1	NM_001025027	1	chrX	+	16672817	16689475
Mid1ip1	NM_206950	1	chrX	-	24207860	24205679
Srpx	NM_022524	1	chrX	+	24833278	24904349
Kcnd1	NM_001105748	1	chrX	-	26710222	26696233
Wdr45	NM_001013958	1	chrX	-	26822245	26816609
Cacna1f	NM_053701	1	chrX	-	26937165	26908849
Ccdc22	NM_001135837	1	chrX	+	26939044	26951756
Tmem164	NM_001109014	1	chrX	-	35875467	35712708
Gpr173	NM_022255	1	chrX	-	41847429	41846306
Frmpd4	NM_001106960	1	chrX	+	47683733	47814085
Pir	NM_001009474	1	chrX	-	50974861	50864980
Car5b	NM_001005551	1	chrX	+	51241436	51290433
S100g	NM_012521	1	chrX	+	52446816	52449342
Syap1	NM_001004253	1	chrX	+	52547034	52580729
Rbbp7	NM_031816	1	chrX	-	52688332	52669702
Ptges3l1	NM_001014272	1	chrX	-	63914903	63905630
Pdk3	NM_001106581	1	chrX	-	81171536	81104666
Klhl15	NM_001108021	1	chrX	+	81629199	81679937
Yipf6	NM_001025747	1	chrX	+	86941817	86950082
Stard8	NM_001107849	1	chrX	+	87088564	87102511
Efnb1	NM_017089	1	chrX	+	87163175	87175982
Awat1	NM_001109371	1	chrX	+	88570706	88576952
Gdpd2	NM_001106944	1	chrX	+	88744484	88753272
Il2rg	NM_080889	1	chrX	-	89345715	89342054
Med12	NM_001193292	1	chrX	+	89351545	89374489
Gjb1	NM_017251	2	chrX	+	89448872	89456811
RGD1565734_predicted	NM_001098674	1	chrX	-	90212075	90195079
Dmrtc1c	NM_001014222	1	chrX	-	90798832	90790148
Taf9b	NM_133615	1	chrX	-	94351923	94342082
Timm8a1	NM_053370	1	chrX	-	121997685	121993809
MGC109340	NM_001024267	1	chrX	+	123250877	123253561
Bex1	NM_001037365	1	chrX	-	123529133	123527736
Mst4	NM_001191736	1	chrX	+	137577960	137627511
LOC302495	NM_001106950	1	chrX	-	137756412	137743295
Gpc4	NM_001014108	1	chrX	-	139077074	138966578
Mospd1	NM_001014107	1	chrX	-	140329537	140301919
Slitrk2	NM_001107587	1	chrX	+	152668555	152671996
RGD1562747	NM_001106212	1	chrX	-	156623658	156620141
Cnga2	NM_012928	1	chrX	-	157575781	157558961
Gabre	NM_023091	1	chrX	+	158335157	158353615
Zfp275	NM_001106343	1	chrX	+	159237894	159254814
Slc6a8	NM_017348	1	chrX	+	159570788	159580092
Bcap31	NM_001004224	1	chrX	-	159614143	159583682
Abcd1	NM_001108821	1	chrX	+	159614568	159635963
Plxnb3	NM_001135878	1	chrX	+	159681645	159694783
L1cam	NM_017345	1	chrX	-	159801553	159784793
Arhgap4	NM_144740	1	chrX	-	159839008	159824135
Fam50a	NM_001170573	1	chrX	-	160298144	160291026
Flna	NM_001134599	1	chrX	+	160362333	160385626
TSS: transcription start site; TTS: transcription termination site; EL_CL: number
of differentially enriched peaks observed in experimental liver (EL) as compared
to control (CL)
