# Supplementary material for: The effects of olanzapine on genome-wide DNA methylation in the hippocampus and cerebellum
Source: Clin Epigenetics. 2014 Jan 2;6(1):1. doi: 10.1186/1868-7083-6-1 (PMC3895844; doi:10.1186/1868-7083-6-1)
Supplement: Additional file 7: Table S3B — Genes with decreased methylation in the liver as a result of olanzapine treatment. [file 1868-7083-6-1-S7.xls]

## Sheet: Sheet1
Table S3B. List of genes that showed a decrease in methylation as a result of
Olanzapine treatment, in liver.
GeneName	Accession	CL_EL	Chromosome	Strand	TSS	TTS
Map7	NM_001198638	1	chr1	+	15419522	15553251
Ptprk	NM_001029902	1	chr1	-	17752200	17328576
Taar7a	NM_175585	1	chr1	+	21977117	21978194
Ahrr	NM_001024285	1	chr1	+	29797024	29894912
Akap12	NM_001033653	1	chr1	+	35042559	35068763
C1H6orf35	NM_001144860	1	chr1	-	40420780	40394004
Tulp4	NM_001109137	1	chr1	+	40912286	41010505
Agpat4	NM_133406	1	chr1	-	43096390	42986808
Vom1r20	NM_001009506	1	chr1	+	58822072	58822981
Aurkc	NM_001106221	1	chr1	-	65244450	65242015
Vom1r45	NM_001008940	1	chr1	+	71755871	71756819
Pnmal1	NM_001108473	1	chr1	+	77294407	77297067
Cgm4	NM_012525	1	chr1	+	77441012	77453826
Ceacam11	NM_001025404	1	chr1	+	77808745	77814982
Fbxo46	NM_001025642	1	chr1	+	78480913	78497104
Apoc4	NM_001109419	1	chr1	-	78989564	78985349
Cyp2b15	NM_001135668	1	chr1	+	81839929	81879265
Lin37	NM_001106245	1	chr1	-	85605147	85601214
U2af1l4	NM_001008775	1	chr1	+	85608371	85610419
Ffar2	NM_001005877	1	chr1	-	85879444	85878451
Lgi4	NM_199499	1	chr1	+	86103248	86113051
Hpn	NM_017112	1	chr1	-	86161091	86145614
Nudt19	NM_001004258	1	chr1	-	88092526	88080929
Tshz3	NM_001107506	1	chr1	+	89163877	89236299
Ap2a1	NM_001107511	1	chr1	-	95403376	95373134
Ruvbl2	NM_001025405	1	chr1	-	95906885	95894028
Izumo1	NM_001017514	1	chr1	+	96090117	96095872
Kcnj14	NM_170718	1	chr1	-	96297747	96293795
Abcc6	NM_031013	1	chr1	-	96524655	96448587
Nomo1	NM_001108484	1	chr1	+	96528674	96579476
Abcc8	NM_013039	1	chr1	-	96703723	96622573
Nell1	NM_031069	1	chr1	+	99805921	100758002
Gabrb3	NM_017065	1	chr1	+	109047398	109277756
Ttc23	NM_001025681	1	chr1	+	122395432	122469865
Polg	NM_053528	1	chr1	-	135212178	135197074
Furin	NM_019331	1	chr1	-	136222057	136209968
Adamtsl3	NM_001107533	1	chr1	+	138563869	138878648
RGD1310371	NM_001100581	1	chr1	-	140061890	140036326
Olr27	NM_001000936	1	chr1	-	142783766	142782824
Chrdl2	NM_001107537	1	chr1	+	157391496	157399281
P2ry6	NM_057124	1	chr1	-	158406783	158381126
Atg16l2	NM_001191560	1	chr1	-	158800330	158787777
Olr122	NM_001000156	1	chr1	+	161468296	161469247
Olr128	NM_001000159	1	chr1	-	161567017	161566054
Olr171	NM_001000176	1	chr1	+	162563515	162564466
Olr172	NM_001000177	1	chr1	-	162572214	162571257
Trim3	NM_031786	1	chr1	-	163362846	163337612
Olr282	NM_001000224	1	chr1	+	166484738	166485719
St5	NM_001107547	1	chr1	-	167284482	167119710
Coq7	NM_012785	1	chr1	-	176746436	176741637
Rabep2	NM_030585	1	chr1	+	185536920	185553669
Aldoa	NM_012495	1	chr1	-	185974615	185970657
Aldoa	NM_001177305	1	chr1	-	185975486	185970657
Fam57b	NM_001106296	1	chr1	+	186002135	186008480
Taok2	NM_022702	1	chr1	-	186063423	186049017
LOC308990	NM_001025001	1	chr1	+	186342891	186345460
Armc5	NM_001009455	1	chr1	+	187496188	187502956
Nsmce4a	NM_001106301	1	chr1	-	189864721	189857632
Tcerg1l	NM_001130077	1	chr1	-	198166491	197973673
Nkx6-2	NM_001107558	1	chr1	-	199398901	199397360
Lsp1	NM_001025420	1	chr1	+	202707304	202741026
Bbs1	NM_001107569	1	chr1	-	207521683	207503398
Kat5	NM_001005872	1	chr1	-	208240738	208233433
Men1	NM_019208	1	chr1	+	209114986	209120830
Lrrc10b	NM_001107577	1	chr1	-	212944046	212942817
Olr318	NM_001000505	1	chr1	-	214672569	214671612
Olr373	NM_001001275	1	chr1	+	216802189	216803140
Olr377	NM_001001276	1	chr1	-	216898642	216897697
Olr382	NM_001001278	1	chr1	-	216978658	216977713
Il33	NM_001014166	1	chr1	+	233670800	233685798
Ppp1r3c	NM_001012072	1	chr1	-	240996887	240991883
Nkx2-3	NM_001107594	1	chr1	-	247224040	247221086
Elovl3	NM_001107602	1	chr1	+	251351907	251355736
Gsto2	NM_001012071	1	chr1	+	253239391	253275110
Gpam	NM_017274	1	chr1	-	261431434	261370263
Adrb1	NM_012701	1	chr1	+	263025654	263027055
Rab11fip2	NM_001107447	1	chr1	-	266497576	266461751
Fam86a	NM_001106975	1	chr10	+	10450533	10460595
Alg1	NM_001108264	1	chr10	-	10470815	10460097
Olr1375	NM_214829	1	chr10	-	12521127	12520185
Cldn9	NM_001011889	1	chr10	-	12948854	12947422
Tpsab1	NM_019322	1	chr10	-	14594005	14591589
Nme4	NM_001109478	1	chr10	-	15364165	15360309
Rufy1	NM_001100727	1	chr10	-	35977968	35933369
Rapgef6	NM_001107003	1	chr10	+	39935951	40101623
LOC691231	NM_001172089	1	chr10	-	43796439	43754618
Mrpl22	NM_001105781	1	chr10	+	43798992	43809326
Olr1431	NM_001000778	1	chr10	+	44461003	44461951
Arf1	NM_022518	1	chr10	-	45532091	45516608
Aipl1	NM_021590	1	chr10	-	58890493	58879845
Fam64a	NM_001113781	1	chr10	+	58895261	58900104
Spns2	NM_001144991	1	chr10	-	59374485	59335326
RGD1308139	NM_001108281	1	chr10	+	59937506	59967324
Olr1475	NM_001000027	1	chr10	-	60447593	60446654
Olr1513	NM_001000035	1	chr10	+	61481888	61482827
Smg6	NM_001105808	1	chr10	+	62234449	62470610
Rilp	NM_001105811	1	chr10	+	62831608	62834767
Scarf1	NM_001107022	1	chr10	+	62835545	62847856
Flot2	NM_031830	1	chr10	+	64081462	64104166
Unc119	NM_017188	1	chr10	-	64291392	64285992
Tlcd1	NM_001013858	1	chr10	-	64456808	64454774
Nek8	NM_001105804	1	chr10	+	64458885	64470030
Slfn8	NM_001013970	1	chr10	-	71205605	71192183
Pex12	NM_053921	1	chr10	-	71382448	71378817
Ap2b1	NM_080583	1	chr10	+	71386232	71487998
Ccl6	NM_001004202	1	chr10	-	71665255	71660622
Acaca	NM_022193	1	chr10	+	72483771	72677134
Gdpd1	NM_001044238	1	chr10	-	75345043	75300459
Akap1	NM_053665	1	chr10	-	77276832	77262598
Trim25	NM_001009536	1	chr10	+	77459843	77488371
Utp18	NM_001135039	1	chr10	-	82542665	82515697
Hoxb7	NM_001017480	1	chr10	+	85017439	85020859
Jup	NM_031047	1	chr10	-	89335254	89307937
Atp6v0a1	NM_031604	1	chr10	+	89948285	90072302
Arl4d	NM_001107052	1	chr10	+	90700468	90702625
Plcd3	NM_001105845	1	chr10	-	92275433	92234650
Acbd4	NM_001012013	1	chr10	+	92276971	92285988
Arhgap27	NM_198759	1	chr10	-	92551340	92522545
Slc16a6	NM_198760	1	chr10	+	98853288	98875188
Grin2c	NM_012575	1	chr10	-	105340976	105323370
Grb2	NM_030846	1	chr10	-	105818649	105722013
Narf	NM_001039207	1	chr10	+	110476229	110494161
Fn3k	NM_001109051	1	chr10	+	110664290	110674692
Morc3	NM_001107109	1	chr11	+	34061753	34104508
Ccdc52	NM_001008285	1	chr11	-	57878435	57836724
Hspbap1	NM_134419	1	chr11	-	66828789	66774151
Dirc2	NM_001012017	1	chr11	+	66829714	66910201
Uts2d	NM_198133	1	chr11	+	75389854	75424944
Tp63	NM_001127341	1	chr11	-	77200251	76917509
Camk2n2	NM_021678	1	chr11	+	82519330	82519584
Lamp3	NM_001012015	1	chr11	+	83449325	83476620
Comt	NM_012531	1	chr11	+	84561590	84581712
Zfp358	NM_001108328	1	chr12	-	2662716	2658622
Katnal1	NM_001006956	1	chr12	+	6604615	6657794
Rpl21	NM_053330	1	chr12	-	8719754	8716674
Mmd2	NM_001037217	1	chr12	+	12359068	12406100
Pdgfa	NM_012801	1	chr12	+	16151044	16172401
Alkbh4	NM_001105920	1	chr12	-	21645317	21639399
Dnajc30	NM_001109024	1	chr12	-	22724526	22723459
Ran	NM_053439	1	chr12	-	28739921	28736785
RGD1563482	NM_001109065	1	chr12	-	33391371	33377683
Mphosph9	NM_001170554	1	chr12	+	33392036	33458319
Anapc7	NM_001107142	1	chr12	-	35354839	35327643
Ptpn11	NM_013088	1	chr12	+	36501808	36561271
Ddx54	NM_001191548	1	chr12	-	37117525	37103083
RGD1306772	NM_001044226	1	chr12	+	37117950	37121530
Nos1	NM_052799	1	chr12	-	39869484	39811720
Rnf10	NM_001011904	1	chr12	+	42609878	42643662
LOC686120	NR_026689	1	chr12	+	742453	743440
Ccdc60	NM_001034945	1	chr12	+	922442	937216
Cntnap5	NM_001047866	1	chr13	+	22856229	23913512
Myog	NM_017115	1	chr13	+	47243711	47246301
Pla2g4a	NM_133551	1	chr13	-	64280815	64135729
Fam163a	NM_001109072	1	chr13	-	71189150	71109776
Sec16b	NM_053571	1	chr13	+	72787821	72830907
Dars2	NM_001034143	1	chr13	-	76628866	76599895
Cenpl	NM_001033061	1	chr13	+	76629571	76644429
Fcgr2b	NM_175756	1	chr13	-	86823599	86809010
Olr1596	NM_001000501	1	chr13	+	89937451	89938417
Pld5	NM_001191674	1	chr13	-	92058036	91714999
Mixl1	NM_001105979	1	chr13	-	96431628	96427596
RGD1305572	NM_001024970	1	chr13	+	96585244	96601483
Pycr2	NM_001012208	1	chr13	+	96633454	96637249
Fbxo28	NM_001107203	1	chr13	-	98342771	98317300
Capn8	NM_133309	1	chr13	+	98577290	98663533
Ptpn14	NM_001107200	1	chr13	+	106004934	106150162
Smyd2	NM_206851	1	chr13	-	106201473	106160147
Angel2	NM_001135119	1	chr13	+	107013926	107030231
Ppp2r5a	NM_001107891	1	chr13	-	107458156	107413760
Irf6	NM_001108859	1	chr13	+	108986972	109006180
Ambn	NM_012900	1	chr14	-	21196650	21183338
Csn1s2b	NM_173106	1	chr14	-	21790743	21773270
Gabra2	NM_001135779	1	chr14	+	39568676	39705897
Jakmip1	NM_001033894	1	chr14	-	79280217	79234977
Adra2c	NM_138506	1	chr14	-	81109610	81107906
Dok7	NM_001130062	1	chr14	-	81339858	81308033
Rgs12	NM_019339	1	chr14	-	81436194	81363541
Zfyve28	NM_001107227	1	chr14	+	82158572	82245071
Zfp278	NM_001107231	1	chr14	+	83905713	83936768
Nefh	NM_012607	1	chr14	-	85604774	85594788
Ikzf1	NM_001107237	1	chr14	+	92560199	92657336
Pex13	NM_001107242	1	chr14	-	104571485	104550698
Wdhd1	NM_001107255	1	chr15	-	23228773	23194972
Socs4	NM_001107256	1	chr15	+	23229082	23243568
Fbxo34	NM_001107257	1	chr15	+	23430338	23503132
Exoc5	NM_022204	1	chr15	-	25053098	25008520
Olr1637	NM_001000503	1	chr15	-	27052241	27051245
Olr1639	NM_001000833	1	chr15	-	27821612	27820670
Jph4	NM_001003711	1	chr15	-	33221059	33214542
RGD1564324	NM_001106035	1	chr15	+	33270014	33272662
Ipo4	NM_001106038	1	chr15	-	33771195	33761274
Sap18	NM_001033685	1	chr15	+	36839246	36843551
Rnaseh2b	NM_001007007	1	chr15	+	41554753	41597638
Nkx2-6	NM_001127653	1	chr15	+	49712259	49716355
Nkx3-1	NM_001034144	1	chr15	+	49743312	49745905
Slc25a30	NM_001013187	1	chr15	-	56695237	56656204
Slitrk5	NM_001107284	1	chr15	+	96407552	96412374
Slmap	NM_001106060	1	chr16	-	1822281	1707263
Hesx1	NM_001109106	1	chr16	+	2255127	2257233
Sfmbt1	NM_031647	1	chr16	+	6124154	6241008
Spcs1	NM_001131006	1	chr16	-	6428864	6427295
Msmb	NM_019188	1	chr16	+	7619431	7640019
Klf2	NM_001007684	1	chr16	-	17943730	17941779
Zfp709	NM_153731	1	chr16	-	18407047	18397909
Myo9b	NM_012984	1	chr16	+	18434260	18519220
Ushbp1	NM_001033687	1	chr16	-	18557045	18546489
MGC94542	NM_001006964	1	chr16	+	18558062	18564094
Insl3	NM_053680	1	chr16	+	18890130	18891475
Map1s	NM_001106070	1	chr16	-	19027148	19017017
Sh2d4a	NM_001012048	1	chr16	-	23027864	22957568
Asah1	NM_053407	1	chr16	+	54279252	54311084
Nrg1	NM_031588	1	chr16	+	63937795	64126187
Star	NM_031558	1	chr16	-	70647203	70642579
Slc25a15	NM_001047880	1	chr16	+	74280826	74301105
Defa24	NM_001013053	1	chr16	-	75032437	75031403
Agpat5	NM_001134744	1	chr16	-	75788182	75745813
Angpt2	NM_134454	1	chr16	+	75891756	75942255
LOC290876	NM_001037182	1	chr16	+	80830333	80842500
Usp4	NM_001106093	1	chr16	+	1074392	1118478
Ube2ql1	NM_001145163	1	chr17	+	3700391	3740804
Adcy2	NM_031007	1	chr17	+	4543489	5040433
Cts8	NM_001128216	1	chr17	+	9182039	9194211
Msx2	NM_012982	1	chr17	+	17243261	17248926
Syk	NM_012758	1	chr17	-	18498001	18440671
Barx1	NM_001108880	1	chr17	-	21997240	21993764
Gcm2	NM_001106105	1	chr17	+	29603540	29612656
Nqo2	NM_001004214	1	chr17	-	37283753	37255629
Serpinb6b	NM_001012214	1	chr17	-	37834299	37816548
Wrnip1	NM_172332	1	chr17	-	38002342	37982093
Prl8a5	NM_173110	1	chr17	+	44052918	44058763
Prl3b1	NM_012535	1	chr17	-	44342623	44337133
Hist1h2aa	NM_021839	1	chr17	-	48289920	48289527
Hist1h2ba	NM_022643	1	chr17	+	48290184	48290654
Olr1658	NM_001000105	1	chr17	+	50602550	50603471
Zfp438	NM_001107358	1	chr17	+	60669932	60791050
Zp4	NM_172330	1	chr17	-	69583510	69576956
Zmynd11	NM_203368	1	chr17	+	71349572	71382438
Pfkp	NM_206847	1	chr17	+	74760911	74823046
Cubn	NM_053332	1	chr17	-	87772079	87545892
Bmi1	NM_001107368	1	chr17	+	92784215	92787947
MGC116121	NM_001024905	1	chr18	+	16268203	16275627
Slc39a6	NM_001024745	1	chr18	-	16374267	16353724
Syt4	NM_031693	1	chr18	-	23814489	23805079
Egr1	NM_012551	1	chr18	+	27343918	27346117
Apbb3	NM_053957	1	chr18	-	29317546	29310420
Pcdhga8	NM_001037156	1	chr18	+	30635032	30754205
Pcdhgb7	NM_001012215	1	chr18	+	30660279	30754207
Jakmip2	NM_001107391	1	chr18	-	37002030	36778642
Scgb3a2	NM_001024283	1	chr18	+	37200473	37203396
Spire1	NM_001107381	1	chr18	-	64148448	64017520
Pdp2	NM_145091	1	chr19	-	312004	307960
Phkb	NM_001014152	1	chr19	-	22561509	22373354
Itfg1	NM_133557	1	chr19	+	22561636	22682881
Dnaja2	NM_032079	1	chr19	+	22853701	22871846
Trmt1	NM_001013870	1	chr19	-	25130026	25119863
Nacc1	NM_134413	1	chr19	+	25131781	25148664
Lphn1	NM_022962	1	chr19	-	25931128	25891158
Smad1	NM_013130	1	chr19	+	30348885	30409345
Fhod1	NM_001191600	1	chr19	-	35163130	35144279
Slc9a5	NM_138858	1	chr19	+	35164589	35184677
Lcat	NM_017024	1	chr19	-	35784966	35781506
Psmd7	NM_001107426	1	chr19	-	37459440	37452151
Ddx19a	NM_001005381	1	chr19	-	40914029	40891699
Bcar1	NM_012931	1	chr19	-	41669234	41646189
Cmip	NM_001163273	1	chr19	+	47364494	47572096
Banp	NM_001106191	1	chr19	+	52193659	52268521
Snai3	NM_001107439	1	chr19	-	52749406	52742686
Zbed3	NM_001025729	1	chr2	+	25692720	25703663
Tmem174	NM_001024298	1	chr2	-	29259358	29257826
RGD1561161	NM_001134510	1	chr2	+	44703931	45210939
Pelo	NM_001007634	1	chr2	-	45902491	45900722
Ccl28	NM_053700	1	chr2	+	51688293	51712931
Card6	NM_001106413	1	chr2	-	54293630	54282216
Sclt1	NM_153740	1	chr2	-	128732751	128562357
Cog6	NM_001004262	1	chr2	-	142804731	142767257
Vom2r44	NM_001099498	1	chr2	+	153854453	153889656
Ccnl1	NM_053662	1	chr2	-	155769633	155757335
Fgg	NM_012559	1	chr2	+	174727311	174734594
Mab21l2	NM_001109391	1	chr2	-	178525454	178522369
Sh2d2a	NM_207605	1	chr2	+	179916107	179924623
Arhgef2	NM_001012079	1	chr2	+	180748312	180775656
Clk2	NM_001014254	1	chr2	+	181249543	181257364
Ube2q1	NM_001106448	1	chr2	+	181978841	181987913
Npr1	NM_012613	1	chr2	-	182740242	182724915
Ilf2	NM_001047886	1	chr2	+	182741738	182761593
Snapap	NM_001025648	1	chr2	-	182764481	182762313
Snapap	NM_001170576	1	chr2	-	182764894	182762313
Mrps21	NM_001126094	1	chr2	-	190653151	190646135
Plekho1	NM_001025119	1	chr2	-	190796057	190787517
Rsbn1	NM_001191710	1	chr2	+	199146160	199200110
Dennd2d	NM_001107714	1	chr2	+	201780927	201799966
Ahcyl1	NM_001108561	1	chr2	-	203244218	203210375
Cyb561d1	NM_001108562	1	chr2	-	203765691	203760896
Fam102b	NM_001163568	1	chr2	-	204623194	204567963
Lrrc39	NM_001109637	1	chr2	+	212793690	212814553
Tmem56	NM_001135879	1	chr2	-	217825516	217795620
Prss12	NM_053504	1	chr2	+	220194589	220254502
Ostc	NM_001108566	1	chr2	-	228127992	228112092
Cryz	NM_001012183	1	chr2	+	252433558	252461038
Ankrd13c	NM_001191570	1	chr2	+	256103419	256150461
Gpr177	NM_199408	1	chr2	+	258014436	258127379
Gpr177	NM_001085353	1	chr2	+	258014442	258128180
Golph3l	NM_001007698	1	chr2	-	2959846	2932838
Olr1699	NM_001001112	1	chr20	-	739086	738120
Prr3	NM_212544	1	chr20	+	2941530	2946286
Lta	NM_080769	1	chr20	+	3657841	3659847
Cfb	NM_212466	1	chr20	+	4072123	4077801
Notch4	NM_001002827	1	chr20	-	4287312	4263204
Psmb8	NM_080767	1	chr20	-	4789223	4786259
RT1-A3	NM_001008830	1	chr20	+	4998644	5060258
RT1-EC2	NM_012645	1	chr20	+	5001580	5002228
B3galt4	NM_133553	1	chr20	+	5087854	5089430
Gstt3	NM_001137643	1	chr20	-	13603087	13595933
Cdk1	NM_019296	1	chr20	+	20018043	20044030
Nrbf2	NM_022186	1	chr20	+	22128234	22146505
Tet1	NM_001107643	1	chr20	-	25155785	25131168
Dnajb12	NM_001013907	1	chr20	+	27188064	27206148
LOC100365935	NM_001177829	1	chr20	-	32050713	31943308
Asf1a	NM_001106389	1	chr20	+	32261623	32276470
Serinc1	NM_182951	1	chr20	-	36560101	36541194
Cacna1b	NM_001195199	1	chr3	-	3039665	2875963
Cacna1b	NM_147141	1	chr3	-	3039747	2873390
Arrdc1	NM_001100770	1	chr3	-	3239076	3232017
RGD1307615	NM_001108573	1	chr3	-	3780607	3754686
RGD1565512	NM_001134617	1	chr3	-	4473859	4451178
Gpsm1	NM_144745	1	chr3	+	4493827	4520795
RGD1564114	NM_001127563	1	chr3	-	8059535	7934967
Ier5l	NM_001025041	1	chr3	-	9517538	9515946
Fnbp1	NM_138914	1	chr3	-	10202199	10091464
Stxbp1	NM_013038	1	chr3	-	11825531	11762104
Rbm18	NM_001107838	1	chr3	-	15246982	15227143
Olr418	NM_001000825	1	chr3	-	16438812	16437879
Golga1	NM_001107842	1	chr3	-	18847141	18802495
Acvr1c	NM_139090	1	chr3	-	40102303	40027227
Itgb6	NM_001004263	1	chr3	-	42360793	42286156
Fap	NM_138850	1	chr3	-	44525602	44457150
Xirp2	NM_201989	1	chr3	+	49414868	49502135
Atf2	NM_031018	1	chr3	-	56496473	56427235
Ube2e3	NM_001047857	1	chr3	+	61554631	61610921
Olr507	NM_001000678	1	chr3	-	69671107	69670165
Olr539	NM_001000320	1	chr3	-	70439519	70438580
Olr562	NM_001000667	1	chr3	+	71084363	71085320
Olr587	NM_001000659	1	chr3	-	71550002	71549066
Olr636	NM_001000645	1	chr3	+	72454364	72455306
Olr694	NM_001000357	1	chr3	-	73636857	73635930
Olr704	NM_001000626	1	chr3	-	73901083	73900159
Apip	NM_001106492	1	chr3	+	88306122	88332800
Rcn1	NM_001108586	1	chr3	-	90846395	90832150
Olr757	NM_001000613	1	chr3	+	97009537	97010473
Pldn	NM_001025714	1	chr3	+	109706841	109716970
Gabpb1	NM_001039036	1	chr3	-	114197849	114153729
Dusp2	NM_001012089	1	chr3	+	114838604	114840781
Kif16b	NM_001107783	1	chr3	-	131250402	130967514
Sstr4	NM_013036	1	chr3	+	137150418	137152284
Csnk2a1	NM_053824	1	chr3	+	142564753	142609305
Trib3	NM_144755	1	chr3	-	142670135	142664650
Defb21	NM_001037512	1	chr3	+	142910150	142911465
Defb36	NM_001037515	1	chr3	+	142946482	142959997
Rem1	NM_001025753	1	chr3	+	142976927	142985368
E2f1	NM_001100778	1	chr3	-	145043729	145032488
Mafb	NM_019316	1	chr3	-	151118751	151116830
Top1	NM_022615	1	chr3	+	151428930	151512884
Svs4	NM_012662	1	chr3	+	155212243	155214477
Slc35c2	NM_001107803	1	chr3	-	156328430	156317335
Zmynd8	NM_001100838	1	chr3	-	156957748	156860462
Cebpb	NM_024125	1	chr3	+	158826020	158827845
Psma7	NM_001008217	1	chr3	-	169107149	169100806
Ss18l1	NM_138918	1	chr3	+	169107518	169125910
Il6	NM_012589	1	chr4	-	461376	456798
Xrcc2	NM_001109215	1	chr4	+	4817221	4835725
Krit1	NM_001108618	1	chr4	-	27048636	27014487
Ankib1	NM_001134781	1	chr4	+	27048962	27172970
Prrt4	NM_001109226	1	chr4	-	56050415	56039954
Fam71f1	NM_001024324	1	chr4	+	56201238	56218129
Cald1	NM_013146	1	chr4	+	62087363	62156855
Luc7l2	NM_001107853	1	chr4	+	66121483	66182237
Olr799	NM_001000854	1	chr4	+	68168722	68169667
Ggct	NM_001108629	1	chr4	-	83467120	83459923
Inmt	NM_001109022	1	chr4	-	83938314	83934017
Abcg2	NM_181381	1	chr4	+	87502583	87560017
Suclg1	NM_053752	1	chr4	+	106572139	106601495
Wbp1	NM_001106600	1	chr4	-	117333553	117331153
Ino80b	NM_001048233	1	chr4	-	117337055	117333892
Stambp	NM_138531	1	chr4	-	117791399	117766904
Kbtbd8	NM_001109250	1	chr4	+	129486937	129498495
Prok2	NM_138852	1	chr4	-	134574487	134561299
Creld1	NM_001024783	1	chr4	+	149375372	149384981
Atp6v1e1	NM_198745	1	chr4	-	157225966	157203841
aicda	NM_001100779	1	chr4	+	159006327	159017501
C1rl	NM_001002804	1	chr4	+	160694114	160708614
C1r	NM_001134555	1	chr4	+	160712581	160729354
Ltbr	NM_001008315	1	chr4	-	161438265	161431863
Prpg1	NM_172064	1	chr4	-	169558606	169555513
Prp15	NM_012632	1	chr4	-	169853686	169850593
Tas2r125	NM_001109596	1	chr4	-	170133411	170132475
Gucy2c	NM_013170	1	chr4	-	173791116	173740205
Golt1b	NM_001113783	1	chr4	+	179952028	179963246
Abcc9	NM_013040	1	chr4	-	180582914	180166657
Klhdc5	NM_001109257	1	chr4	+	184688925	184709859
Pthlh	NM_012636	1	chr4	-	184898841	184887701
Clec12a	NM_001134716	1	chr4	-	1824428	1814268
St18	NM_153310	1	chr5	-	12794377	12667082
Ndufaf4	NM_198783	1	chr5	+	39939786	39944959
Nr4a3	NM_031628	1	chr5	+	64713467	64753306
Nipsnap3b	NM_001009422	1	chr5	+	70448726	70481754
Klf4	NM_053713	1	chr5	-	73451286	73446927
Mpdz	NM_019196	1	chr5	-	100170202	100008984
RGD1563046	NM_001115031	1	chr5	-	101759451	101756094
RGD1560146	NM_001134625	1	chr5	-	116932065	116864802
Toe1	NM_001106680	1	chr5	-	137103886	137100320
Rps8	NM_031706	1	chr5	-	137469275	137466704
Slc2a1	NM_138827	1	chr5	+	139690803	139719021
Mfsd2	NM_001106683	1	chr5	-	142275435	142260559
Nt5c1a	NM_001107976	1	chr5	+	142509256	142524280
Zc3h12a	NM_001077671	1	chr5	-	144467275	144457752
Rbbp4	NM_001107912	1	chr5	-	148492172	148472396
LOC690206	NM_001109567	1	chr5	+	156209106	156212465
Ubiad1	NM_001107993	1	chr5	-	165526817	165515218
Mtor	NM_019906	1	chr5	+	165531406	165640899
Dffb	NM_053362	1	chr5	-	170762034	170750717
Fez2	NM_053600	1	chr6	-	1184406	1145260
Kcng3	NM_133426	1	chr6	-	6995735	6947525
Laptm4a	NM_199384	1	chr6	+	32410288	32427917
Rnf144a	NM_001082410	1	chr6	-	44073940	43957012
Agr3	NM_001106724	1	chr6	+	54629031	54652276
Ispd	NM_001008386	1	chr6	+	55139154	55419630
Sec23a	NM_001105732	1	chr6	-	79706898	79660575
Sip1	NM_053389	1	chr6	+	79708412	79722044
Arf6	NM_024152	1	chr6	+	91337495	91338644
Zbtb1	NM_001004444	1	chr6	+	98981037	98984303
Zfp36l1	NM_017172	1	chr6	-	103124576	103119554
Tmed10	NM_053467	1	chr6	+	109360206	109360431
Esrrb	NM_001008516	1	chr6	+	110589115	110635158
Sel1l	NM_177933	1	chr6	-	115472901	115431168
Evl	NM_024147	1	chr6	+	132981021	133019870
Begain	NM_001111115	1	chr6	+	133296174	133317921
Begain	NM_024163	1	chr6	+	133297074	133317921
RGD1307749	NM_001106759	1	chr6	+	136172534	136186059
Nucks1	NM_022799	1	chr6	+	142904061	142905776
Hsd17b6	NM_173305	1	chr7	-	1137667	1118182
Rps26	NM_013224	1	chr7	-	1920703	1919152
Zbtb7a	NM_054002	1	chr7	-	10060456	10047606
Slc39a3	NM_001008356	1	chr7	+	10160745	10166609
Klf16	NM_001127604	1	chr7	+	10656661	10658690
March2	NM_001034108	1	chr7	-	16219081	16193113
Nr1h4	NM_021745	1	chr7	-	26307061	26189758
RGD1565947	NM_001106780	1	chr7	-	30808052	30804082
Socs2	NM_058208	1	chr7	-	32608323	32605728
Atp2b1	NM_053311	1	chr7	+	36493660	36600280
Kitlg	NM_021844	1	chr7	+	37714156	37795722
Caps2	NM_001108990	1	chr7	+	51180546	51239062
Mirlet7i	NR_031808	1	chr7	-	62755444	62755359
Derl1	NM_001014202	1	chr7	-	94596148	94573471
Sla	NM_178097	1	chr7	-	104202272	104153027
Wisp1	NM_031716	1	chr7	+	104263088	104291618
Gpaa1	NM_001004240	1	chr7	+	114378977	114382561
Bop1	NM_001024250	1	chr7	-	114524030	114500154
Hsf1	NM_024393	1	chr7	+	114524210	114551166
Fbxl6	NM_001005563	1	chr7	-	114590656	114587757
Gpr172b	NM_001109670	1	chr7	+	114590751	114594162
Cbx6	NM_001012119	1	chr7	-	118070004	118062272
Mgat3	NM_019239	1	chr7	+	118429749	118457125
Srebf2	NM_001033694	1	chr7	+	120522510	120580212
Alg12	NM_001108104	1	chr7	-	127123482	127109295
Saps2	NM_001106789	1	chr7	+	127510322	127581836
Krt86	NM_001008810	1	chr7	+	140222554	140228828
MGC105560	NM_001024357	1	chr8	+	910993	921602
Pdgfd	NM_023962	1	chr8	+	3125520	3341300
Dync2h1	NM_023024	1	chr8	-	4072644	3826842
Dcun1d5	NM_001009696	1	chr8	+	4072745	4094149
Zfp426l	NM_001135018	1	chr8	-	19538090	19507678
Elavl3	NM_172324	1	chr8	-	21158232	21124167
Zfp653	NM_001106807	1	chr8	-	21180092	21161792
Olr1301	NM_001000462	1	chr8	-	42297040	42296095
Olr1339	NM_001000481	1	chr8	-	43021234	43020289
Mir125b-1	NR_031869	1	chr8	+	44570154	44570241
Vof16	NM_147207	1	chr8	+	44570250	44572345
Pou2f3	NM_001105745	1	chr8	-	46208205	46125420
Oaf	NM_001014090	1	chr8	-	46242832	46224860
Fdx1	NM_017126	1	chr8	-	55310507	55291395
Rdx	NM_001005889	1	chr8	+	55403999	55450183
Gldn	NM_181382	1	chr8	+	57793742	57839274
Imp3	NM_001108152	1	chr8	+	60685388	60686277
Snupn	NM_001004270	1	chr8	+	60694017	60726691
Anp32a	NM_012903	1	chr8	+	66488187	66523421
Pif1	NM_001044253	1	chr8	+	69844292	69851508
Rab8b	NM_153317	1	chr8	-	71231807	71156501
Rnf111	NM_001106836	1	chr8	-	74983363	74909359
Gsta2	NM_017013	1	chr8	-	83312958	83299248
Snap91	NM_031728	1	chr8	-	92147091	92033424
Morf4l1	NM_001011999	1	chr8	-	95027449	95006475
Trpc1	NM_053558	1	chr8	-	100821420	100770832
Mrpl3	NM_001106852	1	chr8	+	110130049	110153411
Atp2c1	NM_131907	1	chr8	-	110603620	110516091
Xylb	NM_001033704	1	chr8	+	124321365	124354135
Cxcr6	NM_001102587	1	chr8	+	128569563	128570618
Foxp4	NM_001108788	1	chr9	+	8509027	8579597
Guca1a	NM_001106887	1	chr9	+	9046616	9056984
Mrpl2	NM_001034136	1	chr9	+	10016259	10020033
Cdc5l	NM_053527	1	chr9	+	11165630	11204135
Gsta3	NM_031509	1	chr9	-	20068146	20051500
Cnnm3	NM_001106901	1	chr9	+	35454855	35470211
Ankrd23	NM_001108211	1	chr9	-	35479314	35472714
Sema4c	NM_001106902	1	chr9	-	35503102	35492646
Mfsd6	NM_001106911	1	chr9	+	45759997	45845858
Myo1b	NM_053986	1	chr9	+	46756677	46917169
Stk17b	NM_133392	1	chr9	-	52596817	52567309
Erbb4	NM_021687	1	chr9	-	67967970	66843915
Tmbim1	NM_001007713	1	chr9	-	73623467	73614824
Ihh	NM_053384	1	chr9	-	74293332	74287114
Farsb	NM_001004252	1	chr9	-	77865757	77806575
Trip12	NM_001031659	1	chr9	-	84085077	83961410
Fbxo36	NM_001108804	1	chr9	+	84085585	84164927
RGD1562136	NM_001109086	1	chr9	+	97216276	97236238
Txndc2	NM_001146004	1	chr9	-	104393964	104391636
Zfp161	NM_172325	1	chr9	+	108512809	108514157
Il13ra1	NM_145789	1	chrX	-	8820545	8758658
Chrdl1	NM_199502	1	chrX	+	35143323	35246363
Prkx	NM_001033963	1	chrX	-	63533858	63484553
Nr0b1	NM_053317	1	chrX	+	73006293	73010421
Mageb18	NM_001044246	1	chrX	-	79447000	79444745
Ophn1	NM_001107848	1	chrX	-	86357533	86356594
Nlgn3	NM_134336	1	chrX	+	89376192	89398665
RGD1563666	NM_001134568	1	chrX	-	100295743	100065465
Armcx1	NM_001024367	1	chrX	+	122176587	122180486
Zdhhc9	NM_001039016	1	chrX	-	134573364	134537437
Slc25a1	NM_017307	2	chr11	+	85043901	85046919
Elp2	NM_001034145	2	chr18	+	16374789	16410412
Grpel2	NM_001109513	2	chr18	-	57703850	57691609
Gfod2	NM_001107421	2	chr19	-	35592039	35547996
C2	NM_172222	2	chr20	+	4051145	4071909
Mtss1	NM_001130563	2	chr7	+	95808265	95947923
TSS: transcription start site; TTS: transcription termination site; CL_EL: number of
differentially enriched peaks observed in control liver (CL) as compared to
experimental (EL)
