# Supplementary material for: The effects of olanzapine on genome-wide DNA methylation in the hippocampus and cerebellum
Source: Clin Epigenetics. 2014 Jan 2;6(1):1. doi: 10.1186/1868-7083-6-1 (PMC3895844; doi:10.1186/1868-7083-6-1)
Supplement: Additional file 9: Table S5 — Genes with increased methylation in both the hippocampus and cerebellum following olanzapine treatment. [file 1868-7083-6-1-S9.xls]

## Sheet: Table S6
Table S5: List of genes that showed increased methylation, following Olanzapine treatment,
in both hippocampus and cerebellum
GeneName	Accession	EC_CC	EH_CH	Chromosome	Strand	TSS	TTS
Plekha4	NM_199101	1	1	chr1	+	96000019	96024447
Ppp1r15a	NM_133546	1	1	chr1	-	95997080	95994022
B3gat3	NM_001128184	1	1	chr1	+	211597623	211604142
Chmp2a	NM_001108906	1	1	chr1	+	72889348	72891734
Incenp	NM_001106335	1	1	chr1	-	212352859	212326515
Lrfn4	NM_001109508	1	1	chr1	-	207206217	207202924
Mir3597-3	NR_037346	1	1	chr1	-	135254236	135254121
Mrpl23	NM_022529	1	1	chr1	+	202780064	202787834
Ppp1r14c	NM_133425	1	1	chr1	+	34004771	34118093
RGD1303117	NM_001198584	1	1	chr1	-	84289138	84285592
Rab1b	NM_001109979	1	1	chr1	-	207727458	207720770
Smc5	NM_001106357	1	1	chr1	-	226566143	226494136
Snrpd2	NM_001109399	1	1	chr1	+	78509141	78511992
Tmem151a	NM_001107570	1	1	chr1	-	207705638	207703693
Yif1	NM_172017	1	1	chr1	+	207711276	207715338
Klf9	NM_057211	1	2	chr1	+	226420948	226446376
Aatk	NM_001168703	1	1	chr10	-	109456182	109419818
Cd300lf	NM_001025111	1	1	chr10	-	105209016	105192307
Hcrt	NM_013179	1	1	chr10	-	89700844	89699632
Hs3st6	NM_001109450	1	1	chr10	+	14010050	14016095
LOC685099	NM_001115033	1	1	chr10	+	14061838	14093132
Mtmr4	NM_001105827	1	1	chr10	+	75883525	75906440
Otop2	NM_001105851	1	1	chr10	+	105400189	105409760
Pld2	NM_033299	1	1	chr10	+	57388473	57439063
Rap2ip	NM_198758	1	1	chr10	+	91501017	91510151
Stat5a	NM_017064	1	1	chr10	+	89795403	89819731
Txndc17	NM_001105805	1	1	chr10	+	59100037	59103010
Ush1g	NM_001105850	1	1	chr10	-	105399053	105395183
Kcnh4	NM_053630	1	2	chr10	-	89697799	89677980
Clec10a	NM_022393	2	1	chr10	+	56998777	57002953
Adcy5	NM_022600	1	1	chr11	-	67437468	67290967
Dvl3	NM_001107081	1	1	chr11	-	82622175	82597653
Ncam2	NM_203409	1	1	chr11	+	20423191	20911422
Parl	NM_001035249	1	1	chr11	+	82836665	82864977
RGD1559643	NM_001109056	1	1	chr11	+	73733240	73831764
Actb	NM_031144	1	1	chr12	+	12047069	12050040
Arl6ip4	NM_001025630	1	1	chr12	-	33605929	33603783
Gper	NM_133573	1	1	chr12	-	15719893	15718614
Hspb1	NM_031970	1	1	chr12	-	21912784	21911223
Oas2	NM_001009715	1	1	chr12	+	890035	913532
Rbak	NM_001191664	1	1	chr12	+	11748332	11760543
Tpst1	NM_001011903	1	1	chr12	-	27648581	27585381
Trrap	NM_001105907	1	1	chr12	-	10143736	10054047
Kif21b	NM_001105990	1	1	chr13	+	49162329	49202704
RGD1307890	NM_001037192	1	1	chr13	+	66300999	66334062
RGD1308695	NM_001105960	1	1	chr13	-	66300776	66242345
Psen2	NM_031087	1	2	chr13	-	95951836	95934673
Acox3	NM_053339	1	1	chr14	-	80809809	80768999
Dok7	NM_001130062	1	1	chr14	-	81339858	81308033
LOC685909	NM_001106019	1	1	chr14	-	87199178	87180333
Osm	NM_001006961	1	1	chr14	+	84857231	84860082
Sertad2	NM_001024903	1	1	chr14	+	101372812	101445258
Ythdc1	NM_133423	1	1	chr14	-	22835283	22805107
Zfyve28	NM_001107227	1	1	chr14	+	82158572	82245071
Tsc22d1	NM_013043	1	1	chr15	+	57499573	57502817
Sftpd	NM_012878	1	1	chr16	-	49024	40392
Stox2	NM_173107	1	1	chr16	+	48198348	48304507
Arhgap12	NM_001107357	1	1	chr17	+	59797506	59910741
Gata3	NM_133293	1	1	chr17	+	79991586	80011574
Afap1l1	NM_001106142	1	1	chr18	-	57768151	57707562
Slc23a1	NM_017315	1	1	chr18	-	28250889	28238952
Tubb6	NM_001025675	1	1	chr18	+	63919775	63929415
Ciapin1	NM_001007689	1	1	chr19	+	10619170	10632187
Cog2	NM_001110494	1	1	chr19	+	54703251	54736246
Coq9	NM_001035257	1	1	chr19	-	10619005	10606082
Cpne7	NM_001108454	1	1	chr19	+	53449427	53466072
Katnb1	NM_001024746	1	1	chr19	-	10373010	10355487
Osgin1	NM_138504	1	1	chr19	+	49675214	49690479
Amacr	NM_012816	1	1	chr2	+	60332291	60344326
Krtcap2	NM_001106444	1	1	chr2	+	181417283	181421280
Prune	NM_001007697	1	1	chr2	-	190192807	190165355
Rarres1	NM_001014790	1	1	chr2	-	157367137	157332212
Pknox1	NM_001013074	1	1	chr20	+	10019511	10041680
Susd2	NM_001106381	1	1	chr20	-	13442683	13435256
Stk19	NM_001013197	1	2	chr20	+	4095980	4105509
Actr5	NM_001108600	1	1	chr3	+	149357983	149371469
Clic3	NM_001013080	1	1	chr3	+	3622893	3624805
Fbxw5	NM_001025730	1	1	chr3	+	3673917	3677876
Fnbp1	NM_138914	1	1	chr3	-	10202199	10091464
Frzb	NM_001100527	1	1	chr3	-	63383436	63350504
LOC499749	NM_001024309	1	1	chr3	+	3426262	3433741
Lcn8	NM_001128183	1	1	chr3	+	3820215	3823199
Map1lc3a	NM_199500	1	1	chr3	+	145758951	145760532
Myh7b	NM_001107794	1	1	chr3	+	146115686	146139441
Nrarp	NM_001143750	1	1	chr3	+	3341924	3344473
Pax6	NM_013001	1	1	chr3	+	91127604	91149178
Spata2	NM_053675	1	1	chr3	-	158640824	158632424
Cebpb	NM_024125	2	1	chr3	+	158826020	158827845
Cald1	NM_013146	1	1	chr4	+	62087363	62156855
Nos3	NM_021838	1	1	chr4	-	6179441	6158846
Slc6a1	NM_024371	1	1	chr4	+	150249866	150265186
Fusip1	NM_001025738	1	1	chr5	+	154637425	154645826
Nphp4	NM_001037650	1	1	chr5	+	169711037	169797486
Pusl1	NM_001108699	1	1	chr5	-	172749571	172745714
Tas1r1	NM_053305	1	1	chr5	-	169268006	169256280
Zmym1	NM_001107983	1	1	chr5	-	146504387	146487290
Abcg5	NM_053754	1	1	chr6	-	8064425	8027646
Bzw2	NM_134402	1	1	chr6	-	54881310	54817672
Ddx1	NM_053414	1	1	chr6	-	36825473	36794601
Dld	NM_199385	1	1	chr6	-	49205894	49185187
Arsa	NM_001034933	1	1	chr7	-	127792734	127790207
Cby1	NM_145676	1	1	chr7	+	117903216	117908964
Foxh1	NM_001130493	1	1	chr7	-	114719463	114717382
Klf16	NM_001127604	1	1	chr7	+	10656661	10658690
Lypd2	NM_001130545	1	1	chr7	-	112848330	112846292
Ppp1r16a	NM_001130566	1	1	chr7	+	114721077	114744220
Tigd5	NM_001126268	1	1	chr7	+	113885758	113888278
Dalrd3	NM_001014214	1	1	chr8	+	113615938	113618815
Mir3555	NR_037333	1	1	chr8	-	113614463	113614343
Ndufaf3	NM_020080	1	1	chr8	-	113613668	113611623
Pif1	NM_001044253	1	1	chr8	+	69844292	69851508
Qtrt1	NM_022250	1	1	chr8	+	20515247	20522519
Slc38a3	NM_145776	1	1	chr8	-	112914444	112898404
Stra6	NM_001029924	1	1	chr8	+	61920764	61939791
Tf	NM_001013110	1	1	chr8	-	108244487	108217773
Lingo1	NM_001100722	1	2	chr8	-	60351617	60335368
Abcb6	NM_080582	1	1	chr9	-	74463083	74454804
Aqp12b	NM_001109009	1	1	chr9	+	92277513	92282986
D2hgdh	NM_001106926	1	1	chr9	+	93100368	93119170
Irs1	NM_012969	1	1	chr9	-	81638071	81585250
Lonrf3	NM_001191585	1	1	chrX	-	8601662	8567872
MGC114520	NM_001024890	1	1	chrX	+	127813183	127866222
Rhox11	NM_001024873	1	1	chrX	-	7262592	7254344
TSS: transcription start site; TTS: transcription termination site; EH_CH,
EC_CC: number of differentially enriched peaks observed in experimental
hippocampus (EH) and cerebellum (EC).
